# Supplementary material for: A fragment-based approach identifies an allosteric pocket that impacts malate dehydrogenase activity
Source: Commun Biol. 2021 Aug 10;4:949. doi: 10.1038/s42003-021-02442-1 (PMC8355244; doi:10.1038/s42003-021-02442-1)
Supplement: Supplementary file 5 — Supplementary Data 2 [file 42003_2021_2442_MOESM5_ESM.xlsx]

## Sheet: Foglio1
Dose	Response (Average)	Std. Dev.	n
0.004	959.346	1.04824	3
0.002	959.512	0.98371	3
0.001	960.26	1.05606	3
0.0005	959.461	1.032	3
0.00025	957.624	0.4631	3
0.000125	956.361	0.40345	3
6.25e-05	955.163	0.73228	3
3.125e-05	953.33	1.18821	3
1.5625e-05	952.322	0.84449	3
7.8125e-06	952.56	0.2075	3
3.90625e-06	951.685	0.83507	3
1.95313e-06	951.696	0.2672	3
9.76563e-07	952.324	2.24233	3
4.88281e-07	951.873	1.01078	3
2.44141e-07	951.458	0.71092	3
Outlier
Dose Response	Std. Dev.	Number of merged Points
0.008	954.549	2.49181	0
