# Supplementary material for: A fragment-based approach identifies an allosteric pocket that impacts malate dehydrogenase activity
Source: Commun Biol. 2021 Aug 10;4:949. doi: 10.1038/s42003-021-02442-1 (PMC8355244; doi:10.1038/s42003-021-02442-1)
Supplement: Supplementary file 6 — Supplementary Data 3 [file 42003_2021_2442_MOESM6_ESM.xlsx]

## Sheet: AB interface
##	AB interface	Comparison with MSA	Total	50
237	A:LYS238	not conserved	Similar properties	3	0.06
236	A:THR237	not conserved	Identical	8	0.16
234	A:ALA235	not conserved	Not conserved	39	0.78
233	A:ALA234	not conserved
230	A:ALA231	not conserved
229	A:PHE230	not conserved
228	A:ALA229	not conserved
227	A:ALA228	not conserved
225	A:ALA226	not conserved
224	A:LYS225	not conserved
223	A:ALA224	not conserved
222	A:LEU223	identical
219	A:ILE220	identical
218	A:GLU219	similar properties
215	A:MET216	not conserved
163	A:GLU164	not conserved
162	A:ALA163	not conserved
161	A:SER162	not conserved
156	A:ASP157	not conserved
153	A:LEU154	not conserved
152	A:SER153	not conserved
151	A:CYS152	not conserved
149	A:ARG150	identical
148	A:SER149	not conserved
145	A:LEU146	identical
144	A:ILE145	not conserved
54	A:ASN55	not conserved
52	A:GLY53	not conserved
51	A:LEU52	not conserved
50	A:ILE51	not conserved
49	A:THR50	not conserved
47	A:PHE48	not conserved
46	A:HIS47	not conserved
45	A:LYS46	not conserved
44	A:LEU45	similar properties
43	A:ASP44	identical
42	A:LEU43	identical
40	A:LYS41	not conserved
39	A:GLY40	identical
38	A:GLN39	not conserved
36	A:ILE37	not conserved
35	A:GLY36	not conserved
34	A:PRO35	not conserved
33	A:VAL34	not conserved
21	A:LEU22	not conserved
18	A:LEU19	not conserved
17	A:GLU18	not conserved
14	A:ILE15	not conserved
13	A:ALA14	similar properties
10	A:GLN11	identical
			Identical	Similar properties	Not conserved
			A:LEU223	A:GLU219	A:LYS238
			A:ILE220	A:LEU45	A:THR237
			A:ARG150	A:ALA14	A:ALA235
			A:LEU146		A:ALA234
			A:ASP44		A:ALA231
			A:LEU43		A:PHE230
			A:GLY40		A:ALA229
			A:GLN11		A:ALA228
					A:ALA226
					A:LYS225
					A:ALA224
					A:MET216
					A:GLU164
					A:ALA163
					A:SER162
					A:ASP157
					A:LEU154
					A:SER153
					A:CYS152
					A:SER149
					A:ILE145
					A:ASN55
					A:GLY53
					A:LEU52
					A:ILE51
					A:THR50
					A:PHE48
					A:HIS47
					A:LYS46
					A:LYS41
					A:GLN39
					A:ILE37
					A:GLY36
					A:PRO35
					A:VAL34
					A:LEU22
					A:LEU19
					A:GLU18
					A:ILE15

## Sheet: AC interface
##	Structure1	Comparison with MSA	Total	38
147	A:THR148	not conserved	Identical	0	0
158	A:LEU159	not conserved	Similar properties	7	0.184211
159	A:LYS160	not conserved	Not conserved	31	0.815789
160	A:VAL161	similar properties
161	A:SER162	not conserved
163	A:GLU164	not conserved
164	A:ASP165	not conserved
166	A:ASN167	not conserved
167	A:ALA168	not conserved
168	A:VAL169	not conserved
182	A:ARG183	not conserved
183	A:TYR184	not conserved
184	A:THR185	not conserved
185	A:SER186	not conserved
186	A:VAL187	not conserved
187	A:ASN188	not conserved
188	A:GLY189	not conserved
189	A:VAL190	not conserved
190	A:PRO191	not conserved
193	A:GLU194	not conserved
194	A:PHE195	not conserved
196	A:LYS197	not conserved
197	A:LYS198	not conserved
199	A:MET200	not conserved
237	A:LYS238	not conserved
240	A:LYS241	not conserved
246	A:GLU247	not conserved
247	A:ASN248	not conserved
248	A:ASN249	not conserved
249	A:LEU250	not conserved
250	A:PHE251	similar properties
251	A:THR252	not conserved
270	A:THR271	similar properties
272	A:LYS273	similar properties
281	A:VAL282	similar properties
282	A:GLU283	not conserved
283	A:PHE284	similar properties
284	A:PRO285	similar properties
	Similar properties	not conserved
	A:VAL161	A:THR148
	A:PHE251	A:LEU159
	A:THR271	A:LYS160
	A:LYS273	A:SER162
	A:VAL282	A:GLU164
	A:PHE284	A:ASP165
	A:PRO285	A:ASN167
		A:ALA168
		A:VAL169
		A:ARG183
		A:TYR184
		A:THR185
		A:SER186
		A:VAL187
		A:ASN188
		A:GLY189
		A:VAL190
		A:PRO191
		A:GLU194
		A:PHE195
		A:LYS197
		A:LYS198
		A:MET200
		A:LYS238
		A:LYS241
		A:GLU247
		A:ASN248
		A:ASN249
		A:LEU250
		A:THR252
		A:GLU283

## Sheet: Interface A_D
##	AD interface	Comparison with MSA	Total	12
248	A:ASN249	not conserved	Similar properties	1	0.0833333
246	A:GLU247	not conserved	Identical	0	0
245	A:ASN246	not conserved	Not conserved	11	0.916667
244	A:TYR245	not conserved
243	A:LEU244	similar properties
240	A:LYS241	not conserved
56	A:ASN57	not conserved
55	A:ARG56	not conserved
54	A:ASN55	not conserved
52	A:GLY53	not conserved
23	A:ASN24	not conserved
22	A:GLU23	not conserved

## Sheet: Foglio4
Number of residues		313
identical		18 (5.7%)
similar		52 (16.6%)
Active site residues		5
identical		4 (80%)
similar		1 (20%)
Interface	AB	AC	AD	Total
Residues	50	38	12	100
identical	8 (16.0%)	0	0	8 (8.0%)
similar	3 (6.0%)	7 (18.4%)	1 (8.3%)	11 (11.0%)
not identical	39 (78.0%)	31 (81.6%)	11 (91.7%)	81 (81.0%)
Total ASA per monomer (Å2)		14577
Buried ASA (Å2)	1825 (16.1%)	1308 (12.3%)	330 (4.0%)	3463 (23.8%)
