# Supplementary material for: A fragment-based approach identifies an allosteric pocket that impacts malate dehydrogenase activity
Source: Commun Biol. 2021 Aug 10;4:949. doi: 10.1038/s42003-021-02442-1 (PMC8355244; doi:10.1038/s42003-021-02442-1)
Supplement: Supplementary file 7 — Supplementary Data 4 [file 42003_2021_2442_MOESM7_ESM.csv]

Temperature	4PA	4PA	4PA	4PA-iPr	4PA-iPr	4PA-iPr	4DT	4DT	4DT	Compound 5a	Compound 5a	Compound 5a	4PA-CF3	4PA-CF4	4PA-CF5	Control	Control	Control
25	3101.562	3333.877	3419.875	8994.553	9647.617	6438.185	3306.061	3342.86	3324.801	4126,50266552748	4361,22691625664	4136,47480077282	3528,09586476992	4161,33459252991	4449,62384759928	2826.304	2945.951	2572.421
25.5	3084.629	3314.487	3407.398	8953.812	9615.673	6410.499	3310.109	3348.575	3329.174	4109,14754690857	4335,81485549876	4113,56049603613	3521,76972099321	4155,31651285796	4443,8651487246	2822.631	2942.548	2567.876
26	3067.696	3295.097	3394.92	8913.071	9583.729	6382.814	3314.157	3354.289	3333.547	4091,79242828967	4310,40279474088	4090,64619129944	3515,44357721651	4149,29843318601	4438,10644984992	2818.959	2939.145	2563.331
26.5	3050.763	3275.707	3382.443	8872.33	9551.785	6355.128	3318.205	3360.004	3337.921	4074,43730967076	4284,99073398301	4067,73188656275	3509,11743343981	4143,28035351407	4432,34775097523	2815.286	2935.742	2558.786
27	3033.83	3256.317	3369.966	8831.589	9519.841	6327.443	3322.253	3365.718	3342.294	4057,08219105186	4259,57867322513	4044,81758182606	3502,7912896631	4137,26227384212	4426,58905210055	2811.614	2932.339	2554.241
27.5	3016.897	3236.927	3357.488	8790.847	9487.897	6299.757	3326.301	3371.433	3346.667	4039,72707243295	4234,16661246725	4021,90327708934	3496,46514588642	4131,24419417018	4420,83035322587	2807.941	2928.937	2549.696
28	2999.964	3217.537	3345.011	8750.106	9455.953	6272.072	3330.349	3377.147	3351.041	4022,37195381405	4208,75455170937	3998,98897235265	3490,13900210971	4125,22611449823	4415,07165435119	2804.269	2925.534	2545.151
28.5	2982.864	3197.483	3331.476	8708.714	9422.913	6243.713	3333.659	3382.548	3355.546	4004,87351225735	4183,98281996697	3977,18518163549	3483,6143624971	4119,5944650703	4409,27206106151	2799.954	2921.231	2540.196
29	2965.133	3176.088	3316.215	8666.326	9387.251	6213.386	3336.65	3387.196	3360.105	3986,17580138025	4159,213140841	3954,9246822172	3476,38988350175	4113,51832613786	4402,80666155431	2794.519	2915.668	2534.627
29.5	2946.457	3153.433	3298.876	8621.607	9346.814	6180.231	3339.189	3391.098	3364.015	3965,52273011401	4133,77316232738	3931,4868089647	3468,17176134374	4107,21614872732	4395,5990136998	2788.006	2908.545	2528.174
30	2926.726	3129.047	3278.959	8573.486	9300.135	6142.94	3341.416	3393.698	3368	3942,69196918976	4107,074098257	3906,46894255822	3458,89345122044	4100,56274531437	4387,49052649254	2780.261	2899.63	2521.01
30.5	2906.089	3103.354	3257.233	8522.699	9247.509	6102.88	3342.684	3395.106	3371.797	3918,20361111847	4079,7505229192	3880,66961233132	3449,61666086928	4095,13011217656	4379,48884943746	2771.417	2889.271	2513.173
31	2885.408	3077.356	3234.634	8469.615	9188.155	6059.768	3343.918	3395.986	3375.352	3892,85755253156	4052,78803951145	3854,85757088369	3441,08813548452	4092,08223252437	4373,10237561389	2762.125	2878.212	2505.3
31.5	2865.452	3051.863	3212.437	8414.733	9123.458	6015.201	3345.279	3397.252	3379.023	3868,35453137919	4026,78761104422	3830,51973110108	3434,74480463775	4093,38970907394	4370,48682578131	2753.244	2867.483	2497.657
32	2847.461	3027.963	3192.183	8359.407	9056.051	5970.18	3347.139	3398.82	3383.605	3846,14582452398	4002,89304325356	3808,96381740298	3431,63306422988	4100,52587029262	4373,55157579318	2744.772	2857.764	2490.803
32.5	2831.845	3007.388	3175.246	8304.924	8988.081	5926.995	3348.867	3401.838	3388.573	3827,35535230328	3981,88234223881	3791,26035282333	3433,04755783933	4115,24554193659	4384,35691763364	2737.265	2849.815	2484.647
33	2819.491	2990.613	3162.466	8252.482	8921.905	5886.489	3351.566	3406.371	3394.323	3812,58320085949	3964,3028642829	3777,54515038218	3439,08846015031	4138,03075019181	4404,7203465726	2731.093	2844.016	2479.977
33.5	2810.837	2978.017	3154.456	8202.645	8859.372	5849.818	3355.148	3412.286	3401.055	3801,69756150235	3949,2862317403	3767,92816787175	3450,49167244057	4169,68737807566	4435,06630269435	2725.977	2840.121	2476.24
34	2806.172	2970.163	3151.8	8155.604	8800.883	5816.694	3359.354	3419.075	3408.698	3794,14835836044	3937,14669832695	3761,78012801461	3467,07326310557	4210,30628065406	4475,8991681039	2721.59	2837.568	2473.741
34.5	2805.279	2966.904	3154.834	8111.732	8745.628	5787.575	3364.345	3426.84	3417.169	3789,41768425867	3927,49825494442	3758,75347546959	3489,23124555062	4260,11061379867	4527,26375766863	2718.141	2836.461	2472.123
35	2808.767	2967.899	3163.624	8070.534	8693.896	5761.965	3370.925	3434.905	3426.749	3787,20107392869	3920,20996880984	3758,62073564665	3516,74965348479	4318,66283376678	4589,10096956916	2715.371	2836.429	2471.375
35.5	2816.443	2973.639	3178.538	8031.026	8644.443	5738.964	3378.766	3443.449	3437.428	3787,42445071158	3914,62343444524	3761,24267883563	3550,12307997406	4386,17042247851	4660,5801526056	2712.857	2837.377	2471.071
36	2828.317	2984.069	3199.383	7993.542	8596.911	5718.436	3388.116	3452.416	3449.193	3789,87806432584	3911,1710367624	3766,28559252083	3588,6701161146	4461,7772767452	4741,06164184274	2710.811	2839.296	2471.373
36.5	2844.427	2998.946	3225.589	7957.673	8551.007	5700.528	3399.139	3461.927	3462.335	3794,85229304264	3909,49204056619	3773,84282790235	3632,52278047685	4545,15572922151	4829,74483589777	2709.245	2842.509	2472.26
37	2864.693	3018.271	3256.517	7922.464	8507.049	5684.445	3411.581	3472.191	3477.03	3802,25424487634	3909,25385384206	3783,72084315967	3681,13015232277	4635,35062690065	4926,0625685826	2708.243	2846.662	2473.516
37.5	2888.742	3042.246	3291.976	7887.874	8463.879	5669.608	3425.633	3483.607	3493.418	3812,04395610452	3910,368484837	3795,67572672777	3734,10747497721	4731,94285071251	5028,66077525005	2707.332	2851.961	2475.661
38	2916.555	3070.379	3330.731	7853.441	8420.795	5655.816	3441.177	3496.044	3511.6	3823,44040340727	3913,02621291175	3809,89581343172	3790,66694872421	4834,22847959838	5136,85689232286	2706.938	2858.355	2478.666
38.5	2948.507	3102.617	3372.906	7818.479	8377.106	5642.728	3458.245	3509.831	3531.909	3837,03387753428	3917,20362777738	3826,4956570889	3851,32307413445	4942,86746234839	5251,13060174391	2707.174	2866.032	2482.885
39	2984.548	3139.232	3418.523	7782.8	8332.642	5629.831	3477.439	3525.778	3554.709	3852,32039847376	3922,75702566821	3845,46925064995	3915,60016677996	5058,06745320914	5371,13999421851	2707.984	2875.213	2488.054
39.5	3025.238	3180.62	3468.123	7746.169	8286.504	5617.536	3498.925	3543.752	3579.893	3869,53236426586	3930,26334549594	3867,32940969988	3983,88715310611	5180,66341628809	5496,99881288573	2709.219	2886.203	2495.075
40	3070.846	3226.341	3521.558	7708.198	8238.766	5605.837	3522.761	3563.858	3607.657	3888,57436192082	3939,63549689652	3891,99828571263	4056,33336034943	5310,75226570176	5629,35316759523	2712.078	2899.075	2503.289
40.5	3121.424	3276.836	3579.878	7669.164	8190.253	5594.748	3549.068	3586.405	3638.198	3909,9422248531	3951,08452102982	3919,26474950283	4133,49326014565	5448,3663560906	5768,47867886021	2716.304	2914.055	2513.19
41	3176.735	3332.701	3643.235	7629.283	8141.701	5584.57	3578.181	3611.326	3671.73	3933,37089433234	3964,6560667334	3949,14976176316	4215,01497025314	5593,64154360093	5914,16192177149	2721.583	2931.538	2525.012
41.5	3236.92	3394.066	3712.066	7588.559	8093.153	5575.514	3609.957	3638.555	3708.036	3959,61189650686	3980,53295877896	3981,80921424824	4301,78127396551	5746,33040387749	6067,08835373711	2728.2	2951.687	2538.872
42	3301.878	3461.348	3786.574	7547.254	8045.202	5567.299	3645.082	3668.877	3747.413	3988,71833711846	3998,73387424263	4016,77538143681	4393,43575455581	5905,82002361706	6226,69465255361	2736.189	2974.965	2554.676
42.5	3371.782	3535.427	3867.61	7505.687	7998.361	5560.186	3683.644	3702.365	3790.395	4021,21607007206	4019,84430210471	4054,60967755587	4490,37169124646	6072,50218477458	6393,23066707569	2744.584	3001.865	2573.472
43	3446.967	3616.442	3955.318	7464.06	7952.024	5554.6	3726.411	3739.617	3837.462	4057,66089779623	4044,0111947974	4095,39361771176	4592,69941738304	6247,01113612228	6566,80267862566	2753.825	3033.169	2595.333
43.5	3527.686	3704.688	4050.074	7421.867	7905.832	5550.504	3773.558	3781.332	3888.754	4098,50799079596	4071,35680793258	4139,49703067488	4701,32966638299	6428,85606011479	6747,17953385991	2764.536	3069.346	2620.517
44	3614.17	3800.745	4152.165	7379.597	7859.513	5547.899	3825.615	3827.686	3944.903	4143,7029279742	4102,93490558282	4187,23267299696	4815,85327556672	6617,84613223909	6933,51580534064	2776.809	3111.07	2650.334
44.5	3706.596	3904.714	4261.911	7337.446	7813.142	5547.261	3882.684	3878.808	4006.869	4193,76415817757	4139,12758979339	4239,15172605318	4937,62413315095	6814,92437466828	7126,81399567053	2791.346	3159.257	2685.521
45	3805.067	4016.787	4379.089	7295.721	7766.885	5548.777	3945.234	3935.56	4074.644	4248,82252980672	4180,40707517298	4295,19781633361	5067,14562465788	7019,68079525529	7326,47813581726	2808.983	3214.979	2726.419
45.5	3910.01	4137.366	4503.47	7254.178	7721.364	5552.364	4013.389	3998.012	4148.379	4308,80692955209	4227,02885004101	4355,47285891724	5204,83599333482	7230,83814394112	7531,93756578157	2829.99	3278.958	2774.085
46	4020.919	4265.686	4634.244	7213.441	7676.718	5557.839	4087.29	4066.185	4228.076	4373,25216543506	4280,01131774685	4419,52494140658	5349,70118139591	7447,02299982028	7741,73116820752	2854.661	3351.971	2829.489
46.5	4137.39	4400.727	4770.478	7173.35	7633.145	5565.544	4166.849	4140.566	4313.761	4441,98779089746	4338,90054761303	4487,12433006209	5501,84311892238	7666,93603140824	7954,61854755212	2883.777	3434.664	2892.625
47	4259.115	4542.14	4911.453	7134.4	7590.836	5575.27	4252.237	4221.386	4404.698	4514,88248655477	4404,26532914514	4557,96924061725	5660,17327748149	7887,76629106958	8168,28385126208	2918.068	3527.546	2964.161
47.5	4385.668	4689.12	5056.693	7096.606	7549.647	5587.314	4343.677	4308.943	4501.15	4592,04281656696	4476,38641299924	4632,39297094883	5824,5723421521	8108,05655527676	8381,39379256263	2958.27	3630.872	3045.121
48	4516.278	4841.649	5206.114	7060.883	7509.799	5602.396	4441.151	4404.384	4603.168	4673,74526635183	4556,17632878294	4710,74582268116	5994,36303099828	8327,24819068186	8593,05961369725	3005.695	3745.142	3135.992
48.5	4651.117	4998.262	5359.59	7027.134	7471.571	5620.657	4544.565	4507.944	4710.806	4760,34240410445	4643,13048449794	4793,65108888582	6169,71492788648	8544,29532044314	8802,14795216361	3061.335	3870.412	3236.901
49	4790.038	5159.489	5517.682	6995.64	7436.006	5642.418	4653.77	4619.725	4823.933	4852,47499025856	4738,40725357913	4881,50819903385	6349,90301622462	8757,88778500005	9007,94655371983	3126.483	4006.976	3348.436
49.5	4932.562	5323.992	5679.587	6966.531	7403.371	5667.989	4768.71	4739.543	4942.399	4949,59404810981	4841,46234366862	4974,90738971605	6533,67708046246	8966,61543057595	9208,2751046298	3201.974	4154.265	3470.281
50	5078.328	5491.844	5845.263	6939.992	7373.974	5697.365	4888.706	4866.921	5065.408	5051,4667385107	4952,07808585402	5073,48548608683	6718,43346697938	9168,85990448202	9401,08808701275	3289.048	4311.53	3601.537
50.5	5226.894	5661.711	6014.151	6915.74	7348.252	5730.298	5013.787	5000.512	5192.658	5157,4226483497	5069,46914536839	5177,48404858169	6903,01197489117	9361,71611717848	9583,97879467481	3388.577	4477.878	3741.06
51	5378.539	5836.955	6187.542	6894.711	7327.048	5767.652	5144.887	5141.084	5324.839	5267,95599531649	5194,20283492665	5287,15827915382	7086,14140810373	9544,59383875482	9756,68362379094	3502.174	4654.019	3888.749
51.5	5534.292	6017.955	6365.814	6877.353	7310.078	5809.779	5283.178	5289.047	5462.277	5383,16904896146	5325,43240682749	5402,89251949692	7267,40973427596	9717,55625545164	9918,09245534035	3631.049	4839.875	4044.194
52	5694.818	6206.067	6550.32	6863.434	7298.022	5857.055	5428.491	5444.876	5605.02	5503,69155236101	5463,09196162394	5524,23646357663	7446,07311090688	9880,22329371581	10068,7448641732	3775.778	5035.745	4207.043
52.5	5861.52	6401.93	6741.574	6853.613	7291.416	5910.05	5582.512	5609.134	5754.355	5629,82572060057	5606,91542964419	5651,56517768753	7623,17790419487	10032,099402872	10208,6605622286	3937.861	5243.03	4377.834
53	6036.077	6606.661	6940.612	6848.363	7290.403	5969.014	5745.97	5783.142	5910.997	5762,201846172	5756,51514590588	5784,33818752418	7798,35186729642	10173,9287923727	10337,7695512876	4118.532	5463.087	4557.837
53.5	6218.806	6818.026	7146.275	6846.76	7294.591	6033.413	5918.26	5965.92	6074.314	5899,78683243396	5910,27380542886	5921,38100586449	7971,57187818721	10304,4116342499	10455,1195105996	4317.69	5695.446	4747.342
54	6408.713	7034.448	7357.223	6848.405	7304.165	6102.999	6098.955	6156.778	6243.942	6041,25099411936	6066,34642139633	6060,49486687824	8142,18042787582	10421,229235335	10559,675439005	4535.822	5940.431	4947.347
54.5	6604.948	7254.373	7571.417	6853.206	7318.041	6177.192	6288.304	6354.987	6420.63	6185,41764751827	6222,50846973011	6199,89319894017	8310,47539211232	10524,0879438389	10650,2539381858	4773.836	6198.709	5159.602
55	6804.741	7474.762	7785.819	6859.987	7335.374	6254.865	6484.198	6559.011	6602.626	6330,08312180185	6375,48389931662	6336,48762736286	8475,6367965612	10611,5733621786	10725,7270827863	5030.587	6468.928	5385.392
55.5	7005.366	7692.449	7997.483	6867.57	7355.488	6334.894	6685.144	6766.639	6788.956	6472,46690724421	6522,36737313559	6467,16260655791	8637,15264587991	10681,6510480603	10785,1503408865	5305.707	6750.655	5625.974
56	7203.373	7904.585	8202.991	6875.739	7377.33	6416.393	6889.937	6976.846	6978.834	6610,271830967	6659,9986451875	6588,92984546	8794,24720730786	10733,4666961602	10827,1347423813	5599.816	7043.276	5882.967
56.5	7394.744	8107.02	8397.501	6883.298	7399.335	6496.832	7094.983	7186.922	7170.125	6739,94944120666	6785,12951511817	6699,01024230288	8944,76644495546	10766,4710645215	10850,1951097287	5909.966	7343.617	6155.218
57	7576.136	8296.36	8577.838	6889.403	7420.875	6574.472	7297.654	7395.093	7360.935	6858,27947960354	6895,60286641402	6794,93317175531	9087,23982318044	10778,9480188318	10853,6384878205	6235	7648.474	6442.135
57.5	7744.574	8469.737	8741.555	6893.178	7440.745	6647.471	7495.165	7599.526	7549.74	6962,55440112448	6989,60698728704	6874,9747655596	9218,83300839243	10771,1426075161	10837,1711666908	6572.644	7955.179	6741.276
58	7895.882	8623.488	8884.747	6893.545	7457.145	6713.44	7683.198	7796.82	7732.645	7050,25600441948	7064,90744842307	6937,99061566162	9336,46564098951	10744,3340535831	10800,9160116115	6917.479	8257.078	7047.449
58.5	8026.752	8754.408	9004.782	6889.516	7468.876	6770.17	7857.399	7983.142	7906.06	7119,54329827173	7120,86859609527	6982,99248409316	9436,67708833889	10699,0635675902	10745,7241917432	7262.027	8547.949	7354.161
59	8135.752	8861.676	9101.535	6880.874	7475.253	6816.856	8014.791	8155.418	8067.084	7170,33809283212	7157,9912435777	7010,83858966031	9517,94306567009	10637,6580677674	10674,6727274074	7600.037	8822.929	7655.331
59.5	8221.132	8944.219	9173.843	6866.783	7475.114	6852.332	8151.416	8309.186	8210.668	7202,92909998078	7176,88734940722	7022,8587428136	9577,90589829803	10563,0504533896	10590,7433956433	7921.291	9075.716	7941.581
60	8282.224	9001.516	9221.579	6847.162	7468.071	6875.746	8264.099	8440.191	8333.004	7218,69413040578	7179,54376622874	7020,95225978527	9615,75986877433	10477,618368412	10496,967955426	8216.33	9299.694	8204.386
60.5	8318.835	9035.369	9246.466	6822.416	7454.024	6887.316	8351.613	8546.411	8432.064	7219,72213438909	7168,99371274419	7007,11890541707	9632,47637998784	10383,7571632715	10396,6792815993	8477.297	9491.691	8437.511
61	8332.719	9047.448	9250.68	6792.202	7433.018	6887.429	8412.863	8625.875	8506.009	7208,44281237741	7148,35081015465	6984,79246706028	9629,58012627007	10285,0507288677	10293,3336966127	8697.198	9647.842	8634.09
61.5	8325.877	9039.43	9237.655	6756.922	7405.268	6876.736	8449.209	8678.985	8554.815	7187,79628678274	7120,34808508335	6956,11439175697	9608,67157988917	10183,3158655212	10189,0043011196	8872.399	9766.995	8790.991
62	8301.151	9013.786	9210.954	6717.488	7371.773	6856.679	8462.896	8706.994	8580.477	7160,29045584435	7087,36786186386	6923,04719846659	9572,5500875914	10080,8128195289	10085,0103372341	9002.043	9849.556	8907.727
62.5	8261.725	8973.934	9173.651	6674.467	7333.182	6828.949	8457.116	8712.987	8585.559	7128,22017974425	7051,28787216107	6887,19176719123	9524,64551903011	9979,0914316724	9983,14599553208	9087.566	9897.483	8985.789
63	8212.877	8922.391	9128.752	6628.562	7290.503	6795.364	8434.912	8700.475	8573.243	7093,57296273517	7013,65607738955	6850,25753359803	9467,03768559296	9879,17792249845	9883,49486405907	9133.056	9913.858	9027.433
63.5	8157.979	8862.823	9078.613	6580.985	7245.03	6757.268	8401.07	8674.039	8546.913	7057,43122835243	6974,72372382632	6812,56687018174	9402,51349679748	9780,81441047066	9786,40688854828	9145.518	9904.192	9038.698
64	8100.217	8799.277	9024.44	6532.41	7197.285	6716.291	8358.615	8636.75	8509.814	7020,60869116906	6935,2842454111	6774,70360365512	9333,57184164816	9684,94516012145	9691,76655456198	9130.938	9872.695	9024.381
64.5	8041.145	8734.291	8967.605	6482.924	7147.845	6672.961	8310.063	8592.42	8464.811	6983,30737703911	6895,64922967323	6736,6283110517	9261,62563971527	9590,93389603261	9599,52752207395	9095.602	9824.716	8990.532
65	7982.263	8669.34	8909.092	6432.938	7097.141	6628.112	8257.814	8543.36	8414.074	6945,45514823899	6856,04765049736	6698,92336210102	9187,49083186044	9498,71592352146	9508,42272916337	9046.189	9765.603	8942.128
65.5	7923.258	8605.873	8849.16	6382.678	7045.752	6582.028	8203.884	8491.234	8359.323	6907,22197684693	6816,06984399857	6661,12750154168	9112,23978010048	9407,89308310784	9418,99398530956	8987.821	9699.408	8884.455
66	7864.345	8544.07	8789.228	6332.399	6993.517	6535.021	8148.595	8436.96	8302.463	6868,79196614962	6776,54537079108	6623,30427835847	9036,14068242361	9318,89910216113	9330,65551931584	8923.489	9629.262	8820.838
66.5	7804.967	8483.017	8729.364	6281.848	6941.307	6487.281	8092.379	8381.707	8243.933	6829,57456616634	6737,13807260659	6585,71071228662	8959,64465212255	9230,79531449178	9243,02618512223	8855.701	9557.721	8754.114
67	7745.828	8422.472	8668.939	6231.507	6889.03	6439.431	8035.836	8325.947	8184.645	6790,29048516787	6698,28027972071	6548,78708460424	8882,7175782058	9144,04748012942	9156,2203433217	8787.234	9485.913	8685.495
67.5	7686.886	8362.835	8608.061	6181.829	6836.712	6391.405	7979.211	8270.06	8125.088	6751,30464360266	6659,66329633009	6511,88081925756	8805,44643012468	9058,2212650025	9070,71459268455	8718.818	9414.613	8616.631
68	7628.545	8303.559	8547.163	6132.792	6784.379	6343.501	7922.502	8214.456	8065.789	6712,27098942751	6621,767765955	6475,83035297636	8728,2852860298	8973,70394923711	8986,45803712691	8650.721	9344.269	8547.706
68.5	7571.029	8244.637	8485.56	6084.495	6732.153	6296.56	7865.726	8159.213	8006.473	6673,46528290982	6584,10053839723	6440,70138625582	8651,13021944227	8889,84448626004	8903,15246900959	8583.708	9274.483	8479.476
69	7513.468	8186.526	8423.17	6036.993	6679.716	6250.4	7808.933	8104.228	7947.546	6635,23579718127	6546,77549517268	6405,96257303639	8573,32870649645	8806,78166055048	8821,19255509658	8518.214	9204.97	8412.237
69.5	7455.291	8129.127	8360.962	5990.041	6626.622	6204.816	7752.132	8048.808	7888.309	6597,30330249868	6509,33805652254	6371,51342609928	8495,58180428762	8723,93200175207	8740,24693337834	8453.527	9135.809	8345.914
70	7396.359	8070.819	8298.955	5942.967	6573.345	6160.011	7695.022	7993.407	7829.19	6559,32794712733	6472,50217794297	6337,81620267592	8418,5896254098	8641,95279280587	8660,11971893029	8389.697	9066.583	8280.455
70.5	7336.373	8011.926	8237.077	5895.779	6519.831	6116.266	7637.795	7937.714	7770.069	6521,67229147987	6436,14986442836	6304,20880884812	8341,60149220391	8559,89495725558	8580,40521269129	8326.53	8996.999	8216.442
71	7275.089	7952.437	8175.595	5848.265	6466.13	6073.467	7580.973	7881.942	7711.563	6483,95403711455	6400,42407943148	6270,69796640814	8265,01816022305	8478,57970984823	8501,64327904081	8263.871	8927.712	8152.998
71.5	7214.65	7891.958	8114.859	5800.483	6412.157	6032.092	7524.79	7826.153	7653.83	6446,55299781899	6365,39020540932	6237,53529497521	8189,69867306721	8397,89706923094	8423,34791498365	8201.36	8859.244	8090.031
72	7155.72	7830.719	8054.631	5752.971	6358.991	5992.542	7469.045	7771.204	7597.586	6409,34859672489	6331,29679912675	6204,8186165163	8115,16555879573	8318,09477283909	8345,7437482967	8139.421	8791.571	8027.865
72.5	7098.673	7770.868	7995.791	5705.872	6306.415	5955.226	7414.194	7716.604	7542.506	6372,53853390467	6297,73614072767	6172,34644540474	8040,74958248259	8238,58314618512	8269,07909837999	8078.008	8725.097	7965.98
73	7043.868	7712.418	7938.252	5659.486	6254.351	5919.738	7360.049	7662.598	7488.737	6335,87674187408	6264,55367580359	6140,54484959049	7967,12767450409	8160,41390257691	8193,28915980589	8017.519	8659.968	7903.847
73.5	6991.444	7655.524	7881.758	5613.749	6203.164	5886.042	7306.372	7609.03	7435.601	6299,79889324093	6231,78067625527	6109,60097267495	7893,92662128296	8083,02433031755	8118,17447757426	7957.821	8595.69	7842.232
74	6939.612	7600.258	7826.265	5569.101	6153.132	5854.081	7252.808	7555.848	7383.062	6263,77685489112	6199,60301810331	6079,58574419186	7821,33430208039	8006,61321365029	8044,42674988817	7899.038	8531.792	7781.004
74.5	6888.076	7546.666	7771.787	5525.043	6104.144	5823.779	7199.861	7502.703	7330.716	6227,81230039343	6168,07294306546	6050,3648537714	7749,70992701054	7931,11892466171	7971,62062211388	7840.804	8468.401	7720.357
75	6836.407	7493.684	7717.224	5482.121	6056.683	5794.617	7147.275	7449.479	7278.535	6191,69391237371	6136,98106377792	6022,22137708791	7679,18807246448	7856,91136002697	7899,568493889	7782.761	8405.121	7660.669
75.5	6784.183	7441.52	7662.752	5439.984	6011.409	5766.404	7094.934	7396.013	7226.157	6155,53394325777	6106,56217628376	5994,69779058543	7609,86094414536	7783,34774552146	7828,4146867349	7724.969	8341.917	7602.019
76	6731.402	7389.749	7608.451	5398.991	5968.463	5738.594	7042.814	7342.543	7173.967	6119,21897947977	6076,80705748139	5967,4462924716	7542,08165155543	7710,30987226619	7757,830765895	7667.631	8279.268	7544.07
76.5	6679.444	7337.884	7553.49	5359.122	5928.32	5710.64	6991.326	7288.895	7121.791	6082,92591216179	6047,4145361092	5940,31651314489	7475,0463497461	7638,22456232788	7687,19129245946	7610.91	8217.537	7486.885
77	6628.226	7285.068	7497.822	5320.849	5890.984	5682.195	6939.998	7235.077	7069.532	6046,49720538895	6018,41753205572	5913,27495012434	7409,10099573983	7566,81301135735	7616,86824193974	7554.496	8156.49	7430.16
77.5	6578.245	7231.451	7441.978	5284.278	5856.438	5652.603	6888.609	7181.445	7017.268	6010,50289688288	5990,00501222795	5885,78980691114	7344,43096825342	7496,34955572817	7547,02186251232	7498.899	8096.427	7373.773
78	6529.803	7176.607	7385.969	5250.129	5824.453	5622.025	6837.679	7128.499	6965.286	5974,68191071035	5961,9413128759	5858,29554785782	7280,55827608543	7426,84171047165	7477,70371134023	7444.061	8037.646	7317.77
78.5	6482.748	7121.157	7329.423	5218.737	5795.085	5590.553	6786.806	7075.655	6913.558	5938,84446109596	5933,98335794503	5831,1047548002	7217,66024170967	7358,49011237379	7409,55565497121	7389.618	7979.586	7262.325
79	6436.76	7065.937	7274.048	5190.081	5767.8	5558.166	6735.738	7023.249	6861.909	5902,97195912381	5906,58331664414	5804,43914738993	7156,47260834302	7290,78887915196	7342,70307102685	7335.615	7921.588	7207.068
79.5	6391.899	7012.239	7219.892	5164.369	5742.56	5524.814	6684.496	6971.241	6810.337	5867,41053847852	5879,50936774398	5777,86836204367	7096,07409325447	7224,47171474832	7276,97030881694	7282.411	7863.532	7152.257
80	6347.542	6960.087	7166.546	5141.29	5718.857	5491.376	6633.443	6919.222	6759.175	5831,53193853565	5852,76984504973	5751,94689709266	7036,61045690039	7158,87199254519	7212,06652550068	7229.715	7805.305	7097.852
80.5	6302.907	6909.426	7113.859	5120.384	5696.2	5457.362	6581.916	6866.533	6708.294	5795,82019427429	5826,58557638173	5726,2038969697	6978,28713486927	7094,61194916307	7147,88761179553	7177.17	7746.368	7043.946
81	6257.989	6859.788	7062.389	5101.31	5674.042	5422.806	6530.578	6813.96	6657.201	5760,30095342266	5801,18894213247	5700,36557719877	6920,87145232924	7031,57510327487	7084,14892547052	7125.005	7687.155	6990.141
81.5	6211.993	6810.814	7010.574	5083.427	5652.313	5387.856	6479.57	6761.335	6606.519	5725,24994225392	5776,10279717956	5674,32010159986	6863,63731764689	6969,81325911682	7021,16750097948	7073.13	7628.426	6936.727
82	6164.6	6762.251	6958.299	5065.661	5630.45	5352.463	6428.761	6708.745	6556.435	5690,32532905286	5751,3477386949	5648,72005725552	6807,28937755567	6909,02526132612	6959,10482626861	7021.441	7570.706	6883.263
82.5	6116.092	6712.951	6905.437	5047.726	5608.308	5316.196	6378.066	6656.727	6506.333	5655,78245522646	5726,77680893998	5623,03287837809	6751,29328141381	6849,48196648392	6898,02591983739	6969.826	7513.825	6830.08
83	6067.721	6663.14	6852.004	5028.992	5585.969	5279.628	6327.701	6605.378	6456.007	5621,55211537617	5702,38981297221	5597,5741352507	6695,78422169472	6790,77476992353	6838,05356802865	6918.776	7458.379	6777.098
83.5	6019.674	6612.874	6798.049	5009.082	5563.202	5242.696	6277.373	6554.37	6405.813	5587,90100461892	5677,89080987549	5572,13715933177	6641,03413791343	6733,28687824889	6779,3259795025	6868.198	7404.043	6724.511
84	5972.405	6562.27	6744.245	4988.359	5539.6	5205.226	6227.075	6503.782	6355.543	5554,68764858678	5653,54864689514	5546,61264074355	6587,1569082437	6676,91601349373	6721,13463876915	6817.962	7350.266	6672.272
84.5	5926.625	6510.347	6690.517	4967.168	5515.215	5167.448	6177.058	6453.083	6304.863	5522,12797974512	5629,23115607744	5520,89063035555	6533,84298175497	6621,34883597235	6663,74715496326	6767.956	7296.464	6620.638
85	5882.391	6459.307	6637.567	4945.239	5489.971	5129.648	6127.333	6402.172	6253.833	5490,3943722303	5605,20109514197	5495,02372927899	6481,33407729233	6566,60338385844	6607,11769901816	6718.612	7242.912	6569.061
85.5	5838.459	6409.022	6584.837	4923.212	5463.869	5091.727	6077.95	6351.179	6202.991	5459,26859138261	5580,93868945953	5469,03090217972	6429,30339853042	6512,63031220049	6550,99511797123	6669.517	7188.989	6517.334
86	5794.143	6359.5	6531.78	4900.827	5436.832	5053.765	6029.103	6299.937	6152.723	5428,58283846294	5556,95201224284	5443,19308365262	6377,40763821637	6458,85538404321	6495,15999814116	6620.417	7134.599	6465.364
86.5	5749.377	6310.687	6478.281	4877.872	5409.317	5016.032	5980.562	6248.441	6102.328	5398,09747442684	5532,99737771582	5417,41903670835	6325,81148238932	6405,5306191858	6440,394059228	6571.31	7080.416	6413.408
87	5703.739	6263.164	6424.447	4854.433	5381.152	4978.26	5932.235	6197.461	6052.601	5367,90135308437	5508,96565185791	5391,30496945424	6274,52300647726	6352,92004970234	6385,87214287523	6522.67	7026.712	6361.316
87.5	5656.691	6215.001	6369.065	4830.501	5352.422	4939.972	5883.708	6146.127	6003.152	5337,34531670684	5484,37750610498	5364,66521912081	6222,85213595833	6300,31272534864	6331,25268496011	6473.418	6972.621	6308.697
88	5609.372	6165.882	6313.087	4805.564	5322.651	4900.899	5834.776	6094.257	5953.457	5306,8503048902	5459,61999119873	5337,15073673697	6171,16491119654	6247,62957232552	6276,96007804215	6423.562	6918.208	6255.609
88.5	5562.587	6115.522	6256.819	4779.827	5291.937	4861.053	5785.039	6042.085	5903.221	5276,4616972104	5434,08494262397	5308,68599271431	6119,12156951999	6195,18177405682	6222,83577943903	6373.531	6863.52	6202.072
89	5515.924	6063.705	6199.979	4753.311	5260.016	4820.436	5734.759	5989.63	5852.78	5246,27326568905	5407,79046445709	5279,36241888361	6066,61924971662	6143,09458528757	6168,06944753856	6323.237	6808.094	6147.515
89.5	5468.97	6010.228	6142.345	4725.882	5227.256	4779.347	5684.264	5936.616	5801.633	5216,45044474314	5380,95498835197	5249,45359350464	6013,73939632859	6091,07087171611	6113,37205392196	6272.132	6751.818	6092.518
90	5422.458	5956.718	6085.443	4698.144	5193.688	4738.287	5633.721	5884.201	5750.825	5187,98991931244	5354,08687671595	5219,8663595288	5961,79604131278	6040,37263833922	6059,84725346359	6221.681	6695.973	6038.024
90.5	5375.784	5904.092	6029.299	4670.141	5159.996	4698.069	5583.58	5832.95	5700.754	5159,98197137264	5327,26814051591	5190,56997061565	5910,31866711244	5991,01966007056	6007,03819814238	6171.812	6641.156	5984.433
91	5328.576	5852.6	5973.79	4642.19	5126.709	4658.778	5534.239	5782.459	5651.249	5132,43123959746	5300,68513038893	5161,66890205614	5859,96386783167	5942,87889177996	5955,40278597189	6122.486	6587.612	5931.787
91.5	5281.219	5802.488	5919.792	4614.16	5094.123	4620.311	5485.437	5732.541	5602.45	5105,47048570762	5274,15780377201	5133,05062357503	5810,60393842017	5895,71422706275	5905,56885592189	6073.648	6535.073	5880.733
92	5234.284	5754.1	5866.949	4586.176	5061.91	4582.446	5436.675	5683.158	5554.509	5078,52506904552	5247,79827791617	5104,63584753507	5761,96047868944	5849,58795061726	5857,21206910128	6025.622	6483.772	5830.287
92.5	5187.516	5706.098	5814.299	4557.856	5030.347	4545.343	5388.401	5634.075	5506.779	5050,85810590228	5221,48414086959	5075,55768207688	5713,35101332965	5803,67394315651	5809,48412889793	5977.474	6432.998	5780.26
93	5140.842	5657.232	5761.506	4529.4	4999.124	4508.199	5340.709	5584.743	5459.066	5023,31389091435	5194,70816789367	5046,189529136	5664,77915169386	5757,76387955263	5762,57050461915	5929.817	6382.376	5730.272
93.5	5094.281	5607.784	5708.003	4500.492	4967.515	4470.766	5293.026	5535.668	5411.656	4995,49712748815	5167,80306736994	5016,38286515834	5615,83290965879	5711,9282110598	5716,05635458435	5882.246	6331.802	5680.274
94	5048.35	5556.207	5654.849	4471.078	4935.782	4433.574	5246.665	5487.053	5364.483	4967,45404082663	5140,38714632172	4986,56787422172	5566,24729616446	5665,17946341013	5669,65429566374	5835.494	6281.789	5630.098
94.5	5002.206	5503.967	5600.988	4441.637	4904.019	4396.291	5200.592	5438.486	5317.25	4939,51140926284	5112,90610420524	4956,49952228776	5516,6627489992	5618,49001901103	5623,29549081776	5788.816	6231.665	5579.989
95	4957.208	5448.062	5549.701	4411.095	4872.082	4359.492	5156.993	5390.804	5270.513	4911,46428466902	5084,16940925847	4927,08676586038	5465,82751388956	5569,81005052374	5577,03792355348	5743.579	6182.586	5530.222
