# Supplementary material for: A fragment-based approach identifies an allosteric pocket that impacts malate dehydrogenase activity
Source: Commun Biol. 2021 Aug 10;4:949. doi: 10.1038/s42003-021-02442-1 (PMC8355244; doi:10.1038/s42003-021-02442-1)
Supplement: Supplementary file 10 — Supplementary Data 7 [file 42003_2021_2442_MOESM10_ESM.xlsx]

## Sheet: Linear regression data
	A1	A2	A3	A4	A5	A6	B1	B2	B3	B4	B5	B6	C1	C2	C3	C4	C5	C6	D1	D2	D3	D4	E1	E2	E3	E4	F1	F2	F3	F4	G1	G2	G3	G4	H1	H2	H3	H4
Best-fit values
Slope			0.01692	0.01479	0.02294	0.02361					0.01872	0.02035	0.01412	0.006992	0.02036	0.02012	0.02657	0.0275	0.01842	0.02048	0.01849	0.01724	0.01573	0.01504	0.02256	0.01527					0.01302	0.006773	0.007628	0.006931			0.01886	0.01792
Y-intercept			0.02435	0.01517	0.02656	0.02191					0.01709	0.02268	-0.03133	-0.1381	0.03756	0.02882	0.0399	0.04479	0.03607	0.03512	0.02392	0.0159	0.02987	0.02602	0.03413	0.02118					0.01654	0.03949	0.02737	-0.01545			0.01704	-0.009432
X-intercept			-1.439	-1.026	-1.158	-0.9282					-0.913	-1.115	2.219	19.75	-1.845	-1.432	-1.502	-1.628	-1.959	-1.715	-1.294	-0.9221	-1.899	-1.73	-1.513	-1.388					-1.271	-5.831	-3.588	2.228			-0.9036	0.5262
1/slope			59.1	67.62	43.6	42.36					53.43	49.15	70.83	143	49.12	49.7	37.64	36.36	54.29	48.83	54.09	58.01	63.55	66.49	44.33	65.51					76.83	147.7	131.1	144.3			53.02	55.79
Std. Error
Slope	0.0002943	8.857e-05	0.01901	0.01582	0.02662	0.02788	0.001351	0.00068	-0.01186	-0.004477	0.02136	0.02071	0.008136	5.465e-05	0.02452	0.02328	0.03331	0.03504	0.02124	0.02324	0.0217	0.019	0.01855	0.01659	0.02772	0.01654	-0.008957	-0.002111	0.01334	0.005054	0.008711	0.007289	0.007266	0.006583	2e-05	0.001134	0.02092	0.01483
Y-intercept			0.002282	0.001231	0.004738	0.004617					0.002861	0.004662	0.01207	0.007198	0.004267	0.003482	0.00725	0.008018	0.002963	0.003024	0.003564	0.00304	0.003253	0.003334	0.005698	0.0029					0.01013	0.002259	0.002111	0.002191			0.00319	0.0109
95% Confidence Intervals
Slope			0.01605 to 0.01779	0.01432 to 0.01526	0.02113 to 0.02475	0.02184 to 0.02537					0.01762 to 0.01981	0.01856 to 0.02213	0.009504 to 0.01873	0.004239 to 0.009744	0.01873 to 0.02199	0.01879 to 0.02145	0.02379 to 0.02934	0.02444 to 0.03057	0.01729 to 0.01955	0.01932 to 0.02163	0.01713 to 0.01985	0.01608 to 0.01840	0.01449 to 0.01698	0.01377 to 0.01632	0.02038 to 0.02474	0.01416 to 0.01637					0.009144 to 0.01689	0.005909 to 0.007637	0.006821 to 0.008435	0.006093 to 0.007769			0.01764 to 0.02008	0.01376 to 0.02209
Y-intercept			0.01918 to 0.02951	0.01238 to 0.01795	0.01584 to 0.03728	0.01147 to 0.03236					0.01062 to 0.02356	0.01214 to 0.03323	-0.05864 to -0.004026	-0.1544 to -0.1218	0.02791 to 0.04722	0.02094 to 0.03670	0.02350 to 0.05630	0.02665 to 0.06292	0.02937 to 0.04278	0.02828 to 0.04196	0.01586 to 0.03198	0.009018 to 0.02277	0.02251 to 0.03723	0.01848 to 0.03356	0.02124 to 0.04702	0.01462 to 0.02774					-0.006364 to 0.03945	0.03438 to 0.04460	0.02259 to 0.03214	-0.02040 to -0.01049			0.009825 to 0.02426	-0.03410 to 0.01524
X-intercept			-1.827 to -1.085	-1.249 to -0.8150	-1.747 to -0.6468	-1.467 to -0.4566					-1.326 to -0.5401	-1.769 to -0.5548	0.3922 to 3.381	15.45 to 29.46	-2.497 to -1.282	-1.937 to -0.9843	-2.335 to -0.8114	-2.540 to -0.8837	-2.457 to -1.513	-2.157 to -1.316	-1.850 to -0.8066	-1.404 to -0.4946	-2.545 to -1.339	-2.413 to -1.144	-2.280 to -0.8691	-1.942 to -0.9012					-4.151 to 0.3916	-7.472 to -4.548	-4.664 to -2.706	1.674 to 2.701			-1.363 to -0.4936	-1.065 to 1.605
Goodness of Fit
R squared	0.3433	0.03974	0.9992	0.9998	0.9948	0.9962	0.04453	0.01518	0.7395	0.00972	0.9967	0.9343	0.907	0.007394	0.9995	0.9972	0.9949	0.9951	0.9985	0.9997	0.9903	0.9745	0.992	0.9989	0.9909	0.9863	0.5004	0.2017	0.6542	0.4516	0.9511	0.8925	0.9705	0.9852	0.001117	0.4047	0.9996	0.6933
Sy.x			0.004045	0.002183	0.0084	0.008185					0.005071	0.008264	0.0214	0.01276	0.007564	0.006173	0.01285	0.01421	0.005253	0.005361	0.006318	0.00539	0.005767	0.00591	0.0101	0.005141					0.01795	0.004005	0.003742	0.003883			0.005655	0.01933
Is slope significantly non-zero?
F			1925	5050	820.2	915					1498	666.7	47.89	33.02	796.8	1169	470	411.8	1352	1605	942	1125	818.7	712.5	548.6	969.8					57.83	314.6	457.1	350.4			1223	94.57
DFn, DFd			1, 9	1, 9	1, 9	1, 9					1, 9	1, 9	1, 9	1, 9	1, 9	1, 9	1, 9	1, 9	1, 9	1, 9	1, 9	1, 9	1, 9	1, 9	1, 9	1, 9					1, 9	1, 9	1, 9	1, 9			1, 9	1, 9
P value			<0.001	<0.001	<0.001	<0.001					<0.001	<0.001	<0.001	<0.001	<0.001	<0.001	<0.001	<0.001	<0.001	<0.001	<0.001	<0.001	<0.001	<0.001	<0.001	<0.001					<0.001	<0.001	<0.001	<0.001			<0.001	<0.001
Deviation from zero?			Significant	Significant	Significant	Significant					Significant	Significant	Significant	Significant	Significant	Significant	Significant	Significant	Significant	Significant	Significant	Significant	Significant	Significant	Significant	Significant					Significant	Significant	Significant	Significant			Significant	Significant
Equation			Y = 0.01692*X + 0.02435	Y = 0.01479*X + 0.01517	Y = 0.02294*X + 0.02656	Y = 0.02361*X + 0.02191					Y = 0.01872*X + 0.01709	Y = 0.02035*X + 0.02268	Y = 0.01412*X - 0.03133	Y = 0.006992*X - 0.1381	Y = 0.02036*X + 0.03756	Y = 0.02012*X + 0.02882	Y = 0.02657*X + 0.03990	Y = 0.02750*X + 0.04479	Y = 0.01842*X + 0.03607	Y = 0.02048*X + 0.03512	Y = 0.01849*X + 0.02392	Y = 0.01724*X + 0.01590	Y = 0.01573*X + 0.02987	Y = 0.01504*X + 0.02602	Y = 0.02256*X + 0.03413	Y = 0.01527*X + 0.02118					Y = 0.01302*X + 0.01654	Y = 0.006773*X + 0.03949	Y = 0.007628*X + 0.02737	Y = 0.006931*X - 0.01545			Y = 0.01886*X + 0.01704	Y = 0.01792*X - 0.009432
Data
Number of X values			11	11	11	11					11	11	11	11	11	11	11	11	11	11	11	11	11	11	11	11					11	11	11	11			11	11
Maximum number of Y replicates			1	1	1	1					1	1	1	1	1	1	1	1	1	1	1	1	1	1	1	1					1	1	1	1			1	1
Total number of values			11	11	11	11					11	11	11	11	11	11	11	11	11	11	11	11	11	11	11	11					11	11	11	11			11	11
Number of missing values			0	0	0	0					0	0	0	0	0	0	0	0	0	0	0	0	0	0	0	0					0	0	0	0			0	0
Time	A1	A2	A3	A4	A5	A6	B1	B2	B3	B4	B5	B6	C1	C2	C3	C4	C5	C6	D1	D2	D3	D4	E1	E2	E3	E4	F1	F2	F3	F4	G1	G2	G3	G4	H1	H2	H3	H4
0:00:00	-0.011*	-0.0121*	0.0184	0.0122	0.0145	0.0081	-0.0131*	-0.1865*	0.0244*	-0.0941*	0.0078	0.0088	0.0045	-0.1204	0.0269	0.0183	0.0194	0.0217	0.0278	0.0281	0.0107	0.0048	0.0269	0.021	0.015	0.0221	0.0559*	0.102*	-0.0808*	-0.0712*	0.0291	0.0337	0.0253	-0.0162	-0.0059*	-0.0104*	0.0108	-0.0045
0:01:00	-0.0091*	-0.01*	0.0387	0.029	0.0437	0.0408	0.0127*	-0.1643*	0.0002*	-0.1219*	0.0342	0.0607	-0.0502	-0.118	0.0536	0.0461	0.0581	0.0639	0.0513	0.0517	0.0423	0.0342	0.0412	0.0395	0.054	0.0312	0.0015*	0.1162*	-0.097*	-0.0757*	0.0424	0.0453	0.0367	-0.0074	-0.0044*	-0.0062*	0.033	0.0389
0:02:00	-0.0084*	-0.0098*	0.0581	0.0442	0.0734	0.0718	0.0034*	-0.1595*	-0.0103*	-0.1735*	0.0553	0.0634	-0.0368	-0.1429	0.0775	0.0702	0.095	0.1021	0.0731	0.0755	0.0639	0.0571	0.0598	0.057	0.0824	0.0475	-0.0031*	0.094*	-0.0683*	-0.0737*	0.0438	0.0603	0.0414	-0.0018	-0.0031*	-0.0012*	0.0536	0.0075
0:03:00	-0.0094*	-0.0103*	0.0777	0.0603	0.1033	0.0986	-0.0058*	-0.173*	0.011*	-0.2914*	0.0771	0.0842	0.0186	-0.1203	0.1025	0.0934	0.1291	0.137	0.0951	0.0995	0.0837	0.0749	0.0771	0.0721	0.1086	0.0655	0.0025*	0.1095*	-0.088*	-0.0592*	0.0508	0.0644	0.0527	0.0015	-0.0038*	-0.0024*	0.0757	0.0337
0:04:00	-0.0085*	-0.0108*	0.0959	0.0764	0.1235	0.1236	0.0182*	-0.1642*	-0.0273*	-0.2015*	0.0968	0.0994	0.0322	-0.1177	0.1248	0.1148	0.159	0.1684	0.1151	0.1217	0.1037	0.0851	0.0948	0.0877	0.1333	0.0887	-0.0052*	0.0969*	-0.0458*	-0.0379*	0.0622	0.0678	0.0577	0.0108	-0.0041*	-0.0029*	0.0952	0.044
0:05:00	-0.0091*	-0.0109*	0.1132	0.0913	0.147	0.1482	-0.0051*	-0.1791*	-0.0464*	-0.0541*	0.1154	0.1264	0.0476	-0.12	0.1508	0.1354	0.1852	0.1973	0.1338	0.144	0.1218	0.1037	0.1211	0.1052	0.1562	0.0998	-0.0039*	0.0957*	-0.0142*	-0.0614*	0.0768	0.0704	0.0613	0.0183	-0.0058*	-0.0042*	0.1155	0.091
0:06:00	-0.0093*	-0.0104*	0.1296	0.1065	0.172	0.1697	0.0128*	-0.1734*	0.0718*	-0.2072*	0.134	0.1462	0.0598	-0.1037	0.1655	0.1555	0.2107	0.2221	0.1521	0.1635	0.1392	0.1182	0.1216	0.1169	0.1779	0.1181	0.0034*	0.0895*	-0.0819*	-0.0531*	0.0797	0.0754	0.0783	0.0299	-0.0066*	-0.0039*	0.137	0.0714
0:07:00	-0.0094*	-0.0107*	0.1452	0.12	0.1974	0.1943	0.014*	-0.1736*	0.0716*	-0.0269*	0.1502	0.1668	0.0798	-0.0848	0.1851	0.1723	0.2322	0.2445	0.1671	0.1821	0.1564	0.1378	0.146	0.1306	0.1972	0.1283	-0.0019*	0.0965*	-0.0746*	-0.0459*	0.0709	0.0881	0.0844	0.0384	-0.0067*	-0.0067*	0.1542	0.1418
0:08:00	-0.0088*	-0.0117*	0.1599	0.1339	0.2078	0.2071	-0.0023*	-0.1745*	0.0874*	-0.0817*	0.1663	0.1777	0.0861	-0.07	0.2002	0.19	0.2532	0.2654	0.1822	0.1981	0.168	0.1481	0.1567	0.1592	0.2143	0.1501	0.0184*	0.0901*	-0.0759*	-0.0575*	0.1228	0.0927	0.0815	0.044	-0.0074*	-0.0066*	0.1709	0.1285
0:09:00	-0.0094*	-0.0089*	0.1746	0.1469	0.2254	0.2293	0.0222*	-0.1598*	0.0899*	-0.1444*	0.1829	0.2046	0.0954	-0.0759	0.2157	0.2071	0.2713	0.284	0.1991	0.2169	0.1883	0.1703	0.1692	0.1568	0.2315	0.1548	0.0067*	0.0969*	-0.0931*	-0.0491*	0.1444	0.1015	0.0984	0.0475	-0.0068*	-0.0044*	0.1842	0.1508
0:10:00	-0.0081*	-0.0116*	0.1871	0.1595	0.2458	0.248	0.007*	-0.1645*	0.1012*	-0.1131*	0.1973	0.2303	0.0949	-0.061	0.2303	0.2206	0.2868	0.299	0.2131	0.2315	0.202	0.1888	0.1796	0.1675	0.2458	0.1665	0.017*	0.1084*	-0.0748*	-0.0197*	0.1749	0.1073	0.1029	0.0463	-0.0076*	-0.0058*	0.1946	0.179
background noise has been previously subtracted
*Data in blue indicate compounds with poor solubility
Alphanumeric codes indicate the location of the 96-well plate

## Sheet: Data processing
	Slope
Compound	repl1	repl2
control	0.03331	0.03504
1a	0.02136	0.02071
5a	0.01855	0.01659
4a	0.02124	0.02324
7a	0.008711	0.007289
9a	0.01901	0.01582
2b	0.02772	0.01654
5b	0.02092	0.01483
6b	0.02662	0.02788
1b	0.0217	0.019
4b	0.007266	0.006583
	Slope normalized
Compound	repl1	repl2
control	1	1
1a	0.641249	0.591039
5a	0.55689	0.473459
4a	0.637646	0.663242
7a	0.261513	0.208019
9a	0.570699	0.451484
2b	0.832183	0.472032
5b	0.62804	0.423231
6b	0.799159	0.795662
1b	0.651456	0.542237
4b	0.218133	0.187871
	% enzymatic activity
Compound	repl1	repl2
control	1	1
1a	0.641249	0.591039
5a	0.55689	0.473459
4a	0.637646	0.663242
7a	0.261513	0.208019
9a	0.570699	0.451484
2b	0.832183	0.472032
5b	0.62804	0.423231
6b	0.799159	0.795662
1b	0.651456	0.542237
4b	0.218133	0.187871

## Sheet: Statistics
Number of families	1
Number of comparisons per family	10
Alpha	0.05
Dunnett's multiple comparisons test	Mean Diff.	95.00% CI of diff.	Below threshold?	Summary	Adjusted P Value	A-?
Positive control vs. 1a	38.5	6.601 to 70.40	Yes	*	0.02	B	1a
Positive control vs. 4a	35	3.101 to 66.90	Yes	*	0.03	C	4a
Positive control vs. 5a	48.5	16.60 to 80.40	Yes	**	0.003	D	5a
Positive control vs. 7a	76.5	44.60 to 108.4	Yes	***	<0.001	E	7a
Positive control vs. 9a	49	17.10 to 80.90	Yes	**	0.003	F	9a
Positive control vs. 1b	40.5	8.601 to 72.40	Yes	*	0.01	G	1b
Positive control vs. 2b	35	3.101 to 66.90	Yes	*	0.03	H	2b
Positive control vs. 4b	79.5	47.60 to 111.4	Yes	***	<0.001	I	4b
Positive control vs. 5b	47.5	15.60 to 79.40	Yes	**	0.004	J	5b
Positive control vs. 6b	20	-11.90 to 51.90	No	ns	0.33	K	6b
Test details	Mean 1	Mean 2	Mean Diff.	SE of diff.	n1	n2	q	DF
Positive control vs. 1a	100	61.5	38.5	9.877	2	2	3.898	11
Positive control vs. 4a	100	65	35	9.877	2	2	3.544	11
Positive control vs. 5a	100	51.5	48.5	9.877	2	2	4.911	11
Positive control vs. 7a	100	23.5	76.5	9.877	2	2	7.746	11
Positive control vs. 9a	100	51	49	9.877	2	2	4.961	11
Positive control vs. 1b	100	59.5	40.5	9.877	2	2	4.101	11
Positive control vs. 2b	100	65	35	9.877	2	2	3.544	11
Positive control vs. 4b	100	20.5	79.5	9.877	2	2	8.049	11
Positive control vs. 5b	100	52.5	47.5	9.877	2	2	4.809	11
Positive control vs. 6b	100	80	20	9.877	2	2	2.025	11
Table Analyzed	Reprocessed with Prism L.R.
Data sets analyzed	A-K
ANOVA summary
F	10.4
P value	<0.001
P value summary	***
Significant diff. among means (P < 0.05)?	Yes
R squared	0.9044
ANOVA table	SS	DF	MS	F (DFn, DFd)	P value
Treatment (between columns)	10145	10	1015	F (10, 11) = 10.40	P<0.001
Residual (within columns)	1073	11	97.55
Total	11218	21
Normality of Residuals
Test name	Statistics	P value	Passed normality test (alpha=0.05)?	P value summary
Anderson-Darling (A2*)	0.5676	0.12	Yes	ns
D'Agostino-Pearson omnibus (K2)	3.752	0.15	Yes	ns
Shapiro-Wilk (W)	0.9469	0.27	Yes	ns
Kolmogorov-Smirnov (distance)	0.136	0.1	Yes	ns
Data summary
Number of treatments (columns)	11
Number of values (total)	22
