# Supplementary material for: A fragment-based approach identifies an allosteric pocket that impacts malate dehydrogenase activity
Source: Commun Biol. 2021 Aug 10;4:949. doi: 10.1038/s42003-021-02442-1 (PMC8355244; doi:10.1038/s42003-021-02442-1)
Supplement: Supplementary file 11 — Supplementary Data 8 [file 42003_2021_2442_MOESM11_ESM.xlsx]

## Sheet: Raw_data_processing
Dose [M]	0.0025	0.0025	0.0025	0.00178571	0.00178571	0.00178571	0.00127551	0.00127551	0.00127551	0.000911079	0.000911079	0.000911079	0.000650771	0.000650771	0.000650771	0.000464836	0.000464836	0.000464836	0.000332026	0.000332026	0.000332026	0.000237161	0.000237161	0.000237161	1e-06	1e-06	1e-06
Slope	0.01337	0.01172	0.009871	0.01091	0.01205	0.0179	0.01897	0.02591	0.01942	0.02984	0.02623	0.02457	0.0287	0.02683	0.02888	0.03179	0.02952	0.02569	0.03311	0.03278	0.02964	0.03425	0.02991	0.02497	0.04587	0.04675	0.04799
R squared	0.6375	0.6128	0.5861	0.9266	0.6274	0.5398	0.8978	0.9975	0.9948	0.9758	0.9892	0.9696	0.9773	0.9859	0.9912	0.9905	0.9721	0.995	0.9925	0.9939	0.9966	0.9749	0.9885	0.9114	0.9804	0.9697	0.9925
Dose [M]	Response (Delta Abs[340 nm]/min)
0.0025	0.01337	0.01172	0.009871
0.00178571	0.01091	0.01205	0.0179
0.00127551	0.01897	0.02591	0.01942
0.000911079	0.02984	0.02623	0.02457
0.000650771	0.0287	0.02683	0.02888
0.000464836	0.03179	0.02952	0.02569
0.000332026	0.03311	0.03278	0.02964
0.000237161	0.03425	0.02991	0.02497
1e-06	0.04587	0.04675	0.04799
Dose Log10[M]	Normalized Response (Delta Abs[340 nm]/min)
-2.60206	8.50105	0.328551	-8.8296
-2.74819	-3.6834	1.96305	30.9383
-2.89432	36.238	70.612	38.4669
-3.04044	90.0774	72.197	63.975
-3.18657	84.431	75.1688	85.3225
-3.3327	99.7358	88.4925	69.5224
-3.47883	106.274	104.639	89.0868
-3.62496	111.92	90.4241	65.9562
Notes: negatives data (-4 and -9) were excluded for IC50 computation

## Sheet: Statistical_analysis
log(inhibitor) vs. normalized response -- Variable slope
Best-fit values
LogIC50	-2.922
HillSlope	-3.501
IC50	0.001197
95% CI (profile likelihood)
LogIC50	-2.983 to -2.865
HillSlope	-6.161 to -2.218
IC50	0.001039 to 0.001366
Goodness of Fit
Degrees of Freedom	21
R squared	0.8449
Sum of Squares	4431
Sy.x	14.53
Number of points
# of X values	24
# Y values analyzed	23
