# Supplementary material for: A fragment-based approach identifies an allosteric pocket that impacts malate dehydrogenase activity
Source: Commun Biol. 2021 Aug 10;4:949. doi: 10.1038/s42003-021-02442-1 (PMC8355244; doi:10.1038/s42003-021-02442-1)
Supplement: Supplementary file 12 — Supplementary Data 9 [file 42003_2021_2442_MOESM12_ESM.xlsx]

## Sheet: 4PA_kinetics_raw_data
malate [mM]	Control			PfMDH + 63 uM			PfMDH + 125 uM
10	0.02485	0.03227	0.01993	0.02549	0.02349	0.01973	0.01925	0.01826	0.01944
5	0.01957	0.0297	0.02367	0.0233	0.02526	0.02238	0.01868	0.01853	0.02184
2.5	0.03196	0.03508	0.03548	0.02622	0.02453	0.02721	0.02038	0.02019	0.02077
1.25	0.03297	0.03126	0.03349	0.02141	0.02369	0.02088	0.02005	0.02063	0.0175
0.625	0.02862	0.02239	0.02379	0.02019	0.02009	0.02113	0.01376	0.01789	0.01385
0.3125	0.02061	0.01902	0.01782	0.01621	0.01654	0.01602	0.01419	0.01394	0.01404
0.15625	0.01346	0.01436	0.0146	0.01266	0.01336	0.01325	0.01089	0.01117	0.0101
0.078125	0.00543	0.01179	0.01084	0.0098	0.01006	0.00834	0.00804	0.006868	0.007099
	Calibration curve
umol NADH	A340
1	1.0799	1.0509	1.0101
0.5	0.5759	0.5166	0.5874
0.25	0.161	0.3398	0.215
0.125	0.151	0.1808	0.2343
0.0625	0.1814	0.1518	0.1733

## Sheet: 4PA_kinetics curve
malate [mM]	Control	63 μM	125 μM
0	0	0	0
0.01001	23.2237	32.0405	31.5681
0.02002	45.3563	61.0501	60.1233
0.03003	66.4707	87.4381	86.0763
0.04004	86.6331	111.543	109.766
0.0500501	105.904	133.649	131.476
0.0600601	124.34	153.992	151.443
0.0700701	141.991	172.776	169.868
0.0800801	158.905	190.171	186.923
0.0900901	175.125	206.326	202.753
0.1001	190.691	221.367	217.487
0.11011	205.64	235.406	231.233
0.12012	220.006	248.539	244.087
0.13013	233.822	260.85	256.132
0.14014	247.116	272.413	267.443
0.15015	259.917	283.294	278.083
0.16016	272.249	293.552	288.111
0.17017	284.137	303.237	297.577
0.18018	295.602	312.396	306.526
0.19019	306.666	321.071	315.001
0.2002	317.349	329.297	323.036
0.21021	327.667	337.11	330.666
0.22022	337.639	344.538	337.919
0.23023	347.28	351.609	344.823
0.24024	356.606	358.349	351.402
0.25025	365.63	364.779	357.678
0.26026	374.367	370.92	363.672
0.27027	382.828	376.791	369.401
0.28028	391.025	382.409	374.883
0.29029	398.97	387.789	380.132
0.3003	406.673	392.947	385.164
0.31031	414.144	397.895	389.992
0.32032	421.392	402.646	394.627
0.33033	428.427	407.211	399.08
0.34034	435.257	411.601	403.362
0.35035	441.89	415.825	407.482
0.36036	448.333	419.892	411.45
0.37037	454.595	423.811	415.272
0.38038	460.681	427.589	418.958
0.39039	466.598	431.235	422.514
0.4004	472.352	434.753	425.946
0.41041	477.95	438.151	429.261
0.42042	483.397	441.435	432.464
0.43043	488.698	444.611	435.562
0.44044	493.859	447.682	438.558
0.45045	498.884	450.655	441.458
0.46046	503.778	453.533	444.266
0.47047	508.546	456.322	446.987
0.48048	513.191	459.024	449.624
0.49049	517.718	461.644	452.181
0.500501	522.13	464.186	454.661
0.510511	526.432	466.652	457.068
0.520521	530.627	469.046	459.405
0.530531	534.718	471.372	461.674
0.540541	538.709	473.63	463.879
0.550551	542.603	475.826	466.022
0.560561	546.402	477.96	468.106
0.570571	550.11	480.035	470.133
0.580581	553.73	482.055	472.105
0.590591	557.263	484.02	474.024
0.600601	560.714	485.932	475.892
0.610611	564.083	487.795	477.712
0.620621	567.374	489.609	479.484
0.630631	570.589	491.377	481.211
0.640641	573.729	493.1	482.895
0.650651	576.798	494.78	484.536
0.660661	579.796	496.417	486.137
0.670671	582.727	498.015	487.699
0.680681	585.592	499.573	489.223
0.690691	588.392	501.094	490.71
0.700701	591.13	502.579	492.162
0.710711	593.807	504.028	493.58
0.720721	596.425	505.444	494.965
0.730731	598.985	506.826	496.318
0.740741	601.489	508.177	497.64
0.750751	603.938	509.497	498.932
0.760761	606.334	510.787	500.195
0.770771	608.678	512.049	501.43
0.780781	610.972	513.282	502.638
0.790791	613.216	514.488	503.819
0.800801	615.413	515.668	504.975
0.810811	617.562	516.822	506.106
0.820821	619.666	517.952	507.213
0.830831	621.726	519.058	508.297
0.840841	623.741	520.14	509.358
0.850851	625.715	521.199	510.397
0.860861	627.647	522.237	511.415
0.870871	629.539	523.253	512.412
0.880881	631.391	524.248	513.388
0.890891	633.204	525.223	514.345
0.900901	634.98	526.178	515.283
0.910911	636.72	527.115	516.202
0.920921	638.423	528.032	517.104
0.930931	640.091	528.932	517.987
0.940941	641.725	529.814	518.854
0.950951	643.326	530.678	519.704
0.960961	644.893	531.526	520.538
0.970971	646.429	532.358	521.355
0.980981	647.933	533.174	522.158
0.990991	649.407	533.974	522.945
1.001	650.85	534.759	523.718
1.01101	652.264	535.53	524.477
1.02102	653.65	536.286	525.221
1.03103	655.008	537.028	525.952
1.04104	656.338	537.757	526.67
1.05105	657.641	538.472	527.375
1.06106	658.917	539.174	528.067
1.07107	660.168	539.864	528.747
1.08108	661.394	540.541	529.415
1.09109	662.595	541.206	530.071
1.1011	663.772	541.86	530.716
1.11111	664.925	542.501	531.349
1.12112	666.054	543.132	531.972
1.13113	667.161	543.751	532.584
1.14114	668.246	544.36	533.185
1.15115	669.309	544.958	533.777
1.16116	670.35	545.546	534.358
1.17117	671.37	546.124	534.929
1.18118	672.37	546.692	535.491
1.19119	673.349	547.25	536.044
1.2012	674.309	547.799	536.587
1.21121	675.249	548.339	537.122
1.22122	676.17	548.87	537.648
1.23123	677.073	549.391	538.165
1.24124	677.957	549.905	538.674
1.25125	678.823	550.409	539.174
1.26126	679.671	550.906	539.667
1.27127	680.502	551.394	540.151
1.28128	681.316	551.874	540.628
1.29129	682.113	552.347	541.098
1.3013	682.894	552.812	541.56
1.31131	683.659	553.269	542.014
1.32132	684.408	553.719	542.462
1.33133	685.142	554.162	542.903
1.34134	685.86	554.598	543.336
1.35135	686.563	555.027	543.764
1.36136	687.252	555.449	544.184
1.37137	687.926	555.865	544.598
1.38138	688.586	556.274	545.006
1.39139	689.232	556.677	545.407
1.4014	689.865	557.073	545.803
1.41141	690.484	557.463	546.192
1.42142	691.089	557.847	546.576
1.43143	691.682	558.226	546.954
1.44144	692.262	558.598	547.326
1.45145	692.83	558.965	547.693
1.46146	693.385	559.326	548.054
1.47147	693.928	559.681	548.41
1.48148	694.459	560.032	548.761
1.49149	694.979	560.376	549.106
1.5015	695.486	560.716	549.447
1.51151	695.983	561.051	549.782
1.52152	696.469	561.38	550.113
1.53153	696.943	561.705	550.439
1.54154	697.407	562.025	550.76
1.55155	697.86	562.339	551.077
1.56156	698.303	562.65	551.388
1.57157	698.735	562.955	551.696
1.58158	699.158	563.257	551.999
1.59159	699.57	563.553	552.298
1.6016	699.973	563.845	552.592
1.61161	700.366	564.133	552.883
1.62162	700.75	564.417	553.169
1.63163	701.124	564.697	553.451
1.64164	701.489	564.972	553.729
1.65165	701.845	565.244	554.004
1.66166	702.193	565.511	554.274
1.67167	702.531	565.775	554.541
1.68168	702.861	566.035	554.804
1.69169	703.183	566.291	555.063
1.7017	703.496	566.543	555.319
1.71171	703.801	566.791	555.571
1.72172	704.098	567.036	555.82
1.73173	704.387	567.278	556.065
1.74174	704.669	567.516	556.307
1.75175	704.942	567.75	556.545
1.76176	705.208	567.982	556.78
1.77177	705.467	568.21	557.012
1.78178	705.718	568.434	557.241
1.79179	705.962	568.656	557.467
1.8018	706.198	568.874	557.69
1.81181	706.428	569.089	557.909
1.82182	706.651	569.301	558.126
1.83183	706.867	569.51	558.34
1.84184	707.076	569.716	558.55
1.85185	707.279	569.919	558.758
1.86186	707.475	570.119	558.963
1.87187	707.664	570.316	559.166
1.88188	707.847	570.511	559.365
1.89189	708.025	570.702	559.562
1.9019	708.195	570.891	559.756
1.91191	708.36	571.077	559.948
1.92192	708.519	571.261	560.137
1.93193	708.672	571.442	560.324
1.94194	708.819	571.62	560.508
1.95195	708.961	571.796	560.689
1.96196	709.096	571.969	560.868
1.97197	709.226	572.14	561.045
1.98198	709.351	572.309	561.219
1.99199	709.471	572.475	561.391
2.002	709.585	572.638	561.561
2.01201	709.693	572.8	561.728
2.02202	709.797	572.959	561.893
2.03203	709.895	573.115	562.056
2.04204	709.989	573.27	562.217
2.05205	710.077	573.422	562.376
2.06206	710.161	573.572	562.532
2.07207	710.239	573.72	562.687
2.08208	710.313	573.866	562.839
2.09209	710.382	574.01	562.989
2.1021	710.447	574.151	563.138
2.11211	710.507	574.291	563.284
2.12212	710.563	574.428	563.428
2.13213	710.614	574.564	563.571
2.14214	710.66	574.697	563.711
2.15215	710.703	574.829	563.85
2.16216	710.741	574.959	563.987
2.17217	710.775	575.087	564.122
2.18218	710.805	575.213	564.255
2.19219	710.83	575.337	564.386
2.2022	710.852	575.459	564.516
2.21221	710.869	575.58	564.644
2.22222	710.883	575.699	564.77
2.23223	710.893	575.816	564.894
2.24224	710.899	575.931	565.017
2.25225	710.901	576.045	565.138
2.26226	710.899	576.156	565.258
2.27227	710.894	576.267	565.375
2.28228	710.885	576.375	565.492
2.29229	710.873	576.482	565.606
2.3023	710.857	576.588	565.72
2.31231	710.838	576.692	565.831
2.32232	710.815	576.794	565.941
2.33233	710.788	576.894	566.05
2.34234	710.759	576.994	566.157
2.35235	710.726	577.091	566.262
2.36236	710.689	577.187	566.367
2.37237	710.65	577.282	566.469
2.38238	710.607	577.375	566.571
2.39239	710.562	577.467	566.67
2.4024	710.513	577.558	566.769
2.41241	710.461	577.647	566.866
2.42242	710.406	577.734	566.962
2.43243	710.348	577.82	567.057
2.44244	710.287	577.905	567.15
2.45245	710.223	577.989	567.242
2.46246	710.156	578.071	567.332
2.47247	710.087	578.152	567.421
2.48248	710.014	578.232	567.509
2.49249	709.939	578.31	567.596
2.5025	709.862	578.387	567.682
2.51251	709.781	578.463	567.766
2.52252	709.698	578.537	567.849
2.53253	709.612	578.611	567.931
2.54254	709.524	578.683	568.012
2.55255	709.433	578.754	568.092
2.56256	709.339	578.824	568.17
2.57257	709.243	578.892	568.248
2.58258	709.145	578.96	568.324
2.59259	709.044	579.026	568.399
2.6026	708.941	579.091	568.473
2.61261	708.835	579.155	568.546
2.62262	708.727	579.218	568.618
2.63263	708.617	579.28	568.689
2.64264	708.504	579.341	568.758
2.65265	708.39	579.4	568.827
2.66266	708.272	579.459	568.895
2.67267	708.153	579.517	568.961
2.68268	708.032	579.573	569.027
2.69269	707.908	579.629	569.092
2.7027	707.782	579.683	569.155
2.71271	707.655	579.737	569.218
2.72272	707.525	579.789	569.28
2.73273	707.393	579.841	569.34
2.74274	707.259	579.892	569.4
2.75275	707.123	579.941	569.459
2.76276	706.985	579.99	569.517
2.77277	706.845	580.038	569.574
2.78278	706.704	580.084	569.63
2.79279	706.56	580.13	569.685
2.8028	706.414	580.175	569.74
2.81281	706.267	580.219	569.793
2.82282	706.118	580.262	569.846
2.83283	705.967	580.305	569.897
2.84284	705.814	580.346	569.948
2.85285	705.66	580.387	569.998
2.86286	705.503	580.426	570.047
2.87287	705.345	580.465	570.096
2.88288	705.186	580.503	570.143
2.89289	705.024	580.54	570.19
2.9029	704.861	580.577	570.236
2.91291	704.696	580.612	570.281
2.92292	704.53	580.647	570.325
2.93293	704.362	580.681	570.369
2.94294	704.193	580.714	570.412
2.95295	704.022	580.746	570.454
2.96296	703.849	580.778	570.495
2.97297	703.675	580.809	570.536
2.98298	703.5	580.839	570.575
2.99299	703.323	580.868	570.614
3.003	703.144	580.896	570.653
3.01301	702.964	580.924	570.69
3.02302	702.783	580.951	570.727
3.03303	702.6	580.978	570.763
3.04304	702.416	581.003	570.799
3.05305	702.23	581.028	570.834
3.06306	702.043	581.052	570.868
3.07307	701.855	581.076	570.901
3.08308	701.665	581.099	570.934
3.09309	701.474	581.121	570.966
3.1031	701.282	581.142	570.997
3.11311	701.088	581.163	571.028
3.12312	700.894	581.183	571.058
3.13313	700.698	581.203	571.088
3.14314	700.5	581.222	571.116
3.15315	700.302	581.24	571.145
3.16316	700.102	581.257	571.172
3.17317	699.901	581.274	571.199
3.18318	699.699	581.29	571.225
3.19319	699.496	581.306	571.251
3.2032	699.292	581.321	571.276
3.21321	699.086	581.336	571.301
3.22322	698.879	581.349	571.325
3.23323	698.672	581.363	571.348
3.24324	698.463	581.375	571.371
3.25325	698.253	581.387	571.393
3.26326	698.042	581.399	571.415
3.27327	697.83	581.409	571.436
3.28328	697.617	581.42	571.456
3.29329	697.403	581.43	571.476
3.3033	697.188	581.439	571.496
3.31331	696.972	581.447	571.514
3.32332	696.754	581.455	571.533
3.33333	696.536	581.463	571.55
3.34334	696.317	581.47	571.568
3.35335	696.097	581.476	571.584
3.36336	695.876	581.482	571.601
3.37337	695.654	581.487	571.616
3.38338	695.432	581.492	571.631
3.39339	695.208	581.497	571.646
3.4034	694.983	581.5	571.66
3.41341	694.758	581.504	571.674
3.42342	694.531	581.506	571.687
3.43343	694.304	581.509	571.7
3.44344	694.076	581.511	571.712
3.45345	693.847	581.512	571.724
3.46346	693.617	581.513	571.735
3.47347	693.387	581.513	571.745
3.48348	693.155	581.513	571.756
3.49349	692.923	581.512	571.766
3.5035	692.69	581.511	571.775
3.51351	692.456	581.51	571.784
3.52352	692.222	581.507	571.792
3.53353	691.986	581.505	571.8
3.54354	691.75	581.502	571.808
3.55355	691.513	581.499	571.815
3.56356	691.276	581.495	571.821
3.57357	691.038	581.49	571.828
3.58358	690.799	581.486	571.833
3.59359	690.559	581.481	571.839
3.6036	690.318	581.475	571.844
3.61361	690.077	581.469	571.848
3.62362	689.836	581.462	571.852
3.63363	689.593	581.456	571.856
3.64364	689.35	581.448	571.859
3.65365	689.106	581.44	571.862
3.66366	688.862	581.432	571.864
3.67367	688.617	581.424	571.866
3.68368	688.371	581.415	571.868
3.69369	688.125	581.406	571.869
3.7037	687.878	581.396	571.87
3.71371	687.63	581.386	571.871
3.72372	687.382	581.375	571.871
3.73373	687.133	581.364	571.87
3.74374	686.884	581.353	571.87
3.75375	686.634	581.341	571.869
3.76376	686.384	581.329	571.867
3.77377	686.133	581.317	571.865
3.78378	685.881	581.304	571.863
3.79379	685.629	581.291	571.861
3.8038	685.376	581.277	571.858
3.81381	685.123	581.263	571.854
3.82382	684.869	581.249	571.851
3.83383	684.615	581.234	571.847
3.84384	684.36	581.219	571.843
3.85385	684.105	581.204	571.838
3.86386	683.849	581.188	571.833
3.87387	683.593	581.172	571.828
3.88388	683.336	581.156	571.822
3.89389	683.079	581.139	571.816
3.9039	682.821	581.122	571.809
3.91391	682.563	581.104	571.803
3.92392	682.304	581.087	571.796
3.93393	682.045	581.069	571.788
3.94394	681.786	581.05	571.781
3.95395	681.526	581.031	571.773
3.96396	681.266	581.012	571.764
3.97397	681.005	580.993	571.756
3.98398	680.743	580.973	571.747
3.99399	680.482	580.953	571.738
4.004	680.22	580.933	571.728
4.01401	679.957	580.912	571.718
4.02402	679.694	580.891	571.708
4.03403	679.431	580.87	571.698
4.04404	679.167	580.848	571.687
4.05405	678.903	580.827	571.676
4.06406	678.639	580.804	571.664
4.07407	678.374	580.782	571.653
4.08408	678.109	580.759	571.641
4.09409	677.843	580.736	571.628
4.1041	677.578	580.713	571.616
4.11411	677.311	580.689	571.603
4.12412	677.045	580.665	571.59
4.13413	676.778	580.641	571.577
4.14414	676.511	580.617	571.563
4.15415	676.243	580.592	571.549
4.16416	675.975	580.567	571.535
4.17417	675.707	580.541	571.52
4.18418	675.438	580.516	571.506
4.19419	675.169	580.49	571.491
4.2042	674.9	580.464	571.475
4.21421	674.631	580.437	571.46
4.22422	674.361	580.411	571.444
4.23423	674.091	580.384	571.428
4.24424	673.821	580.357	571.412
4.25425	673.55	580.329	571.395
4.26426	673.279	580.301	571.378
4.27427	673.008	580.274	571.361
4.28428	672.736	580.245	571.344
4.29429	672.465	580.217	571.326
4.3043	672.193	580.188	571.308
4.31431	671.921	580.159	571.29
4.32432	671.648	580.13	571.272
4.33433	671.375	580.1	571.253
4.34434	671.102	580.071	571.234
4.35435	670.829	580.041	571.215
4.36436	670.556	580.011	571.196
4.37437	670.282	579.98	571.176
4.38438	670.008	579.95	571.157
4.39439	669.734	579.919	571.137
4.4044	669.459	579.888	571.116
4.41441	669.185	579.856	571.096
4.42442	668.91	579.825	571.075
4.43443	668.635	579.793	571.054
4.44444	668.36	579.761	571.033
4.45445	668.084	579.729	571.012
4.46446	667.809	579.696	570.99
4.47447	667.533	579.663	570.969
4.48448	667.257	579.63	570.947
4.49449	666.981	579.597	570.924
4.5045	666.704	579.564	570.902
4.51451	666.428	579.53	570.879
4.52452	666.151	579.497	570.856
4.53453	665.874	579.463	570.833
4.54454	665.597	579.428	570.81
4.55455	665.32	579.394	570.786
4.56456	665.043	579.359	570.763
4.57457	664.765	579.325	570.739
4.58458	664.487	579.29	570.715
4.59459	664.209	579.254	570.69
4.6046	663.931	579.219	570.666
4.61461	663.653	579.183	570.641
4.62462	663.375	579.147	570.616
4.63463	663.096	579.111	570.591
4.64464	662.818	579.075	570.566
4.65465	662.539	579.039	570.54
4.66466	662.26	579.002	570.515
4.67467	661.981	578.965	570.489
4.68468	661.702	578.928	570.463
4.69469	661.423	578.891	570.436
4.7047	661.143	578.854	570.41
4.71471	660.864	578.816	570.383
4.72472	660.584	578.778	570.357
4.73473	660.305	578.74	570.33
4.74474	660.025	578.702	570.302
4.75475	659.745	578.664	570.275
4.76476	659.465	578.626	570.247
4.77477	659.185	578.587	570.22
4.78478	658.905	578.548	570.192
4.79479	658.624	578.509	570.164
4.8048	658.344	578.47	570.135
4.81481	658.063	578.431	570.107
4.82482	657.783	578.391	570.078
4.83483	657.502	578.351	570.05
4.84484	657.221	578.311	570.021
4.85485	656.94	578.271	569.992
4.86486	656.659	578.231	569.962
4.87487	656.378	578.191	569.933
4.88488	656.097	578.15	569.903
4.89489	655.816	578.11	569.873
4.9049	655.535	578.069	569.844
4.91491	655.254	578.028	569.813
4.92492	654.972	577.986	569.783
4.93493	654.691	577.945	569.753
4.94494	654.41	577.904	569.722
4.95495	654.128	577.862	569.691
4.96496	653.846	577.82	569.66
4.97497	653.565	577.778	569.629
4.98498	653.283	577.736	569.598
4.99499	653.001	577.694	569.567
5.00501	652.72	577.651	569.535
5.01502	652.438	577.609	569.504
5.02503	652.156	577.566	569.472
5.03504	651.874	577.523	569.44
5.04505	651.592	577.48	569.408
5.05506	651.31	577.437	569.375
5.06507	651.028	577.393	569.343
5.07508	650.746	577.35	569.31
5.08509	650.464	577.306	569.278
5.0951	650.182	577.262	569.245
5.10511	649.9	577.218	569.212
5.11512	649.618	577.174	569.179
5.12513	649.336	577.13	569.145
5.13514	649.054	577.086	569.112
5.14515	648.771	577.041	569.078
5.15516	648.489	576.997	569.045
5.16517	648.207	576.952	569.011
5.17518	647.925	576.907	568.977
5.18519	647.642	576.862	568.943
5.1952	647.36	576.817	568.908
5.20521	647.078	576.771	568.874
5.21522	646.796	576.726	568.839
5.22523	646.514	576.68	568.805
5.23524	646.231	576.635	568.77
5.24525	645.949	576.589	568.735
5.25526	645.667	576.543	568.7
5.26527	645.385	576.497	568.665
5.27528	645.102	576.451	568.629
5.28529	644.82	576.404	568.594
5.2953	644.538	576.358	568.558
5.30531	644.256	576.311	568.523
5.31532	643.973	576.264	568.487
5.32533	643.691	576.218	568.451
5.33534	643.409	576.171	568.415
5.34535	643.127	576.123	568.379
5.35536	642.845	576.076	568.342
5.36537	642.563	576.029	568.306
5.37538	642.281	575.981	568.269
5.38539	641.999	575.934	568.233
5.3954	641.717	575.886	568.196
5.40541	641.435	575.838	568.159
5.41542	641.153	575.79	568.122
5.42543	640.871	575.742	568.085
5.43544	640.589	575.694	568.047
5.44545	640.307	575.646	568.01
5.45546	640.025	575.598	567.972
5.46547	639.743	575.549	567.935
5.47548	639.461	575.5	567.897
5.48549	639.18	575.452	567.859
5.4955	638.898	575.403	567.821
5.50551	638.616	575.354	567.783
5.51552	638.335	575.305	567.745
5.52553	638.053	575.256	567.707
5.53554	637.771	575.206	567.668
5.54555	637.49	575.157	567.63
5.55556	637.209	575.107	567.591
5.56557	636.927	575.058	567.552
5.57558	636.646	575.008	567.513
5.58559	636.365	574.958	567.474
5.5956	636.083	574.908	567.435
5.60561	635.802	574.858	567.396
5.61562	635.521	574.808	567.357
5.62563	635.24	574.758	567.317
5.63564	634.959	574.708	567.278
5.64565	634.678	574.657	567.238
5.65566	634.397	574.607	567.199
5.66567	634.116	574.556	567.159
5.67568	633.836	574.505	567.119
5.68569	633.555	574.455	567.079
5.6957	633.274	574.404	567.039
5.70571	632.994	574.353	566.999
5.71572	632.713	574.302	566.958
5.72573	632.433	574.25	566.918
5.73574	632.152	574.199	566.878
5.74575	631.872	574.148	566.837
5.75576	631.592	574.096	566.796
5.76577	631.312	574.045	566.756
5.77578	631.032	573.993	566.715
5.78579	630.752	573.941	566.674
5.7958	630.472	573.889	566.633
5.80581	630.192	573.837	566.591
5.81582	629.912	573.785	566.55
5.82583	629.632	573.733	566.509
5.83584	629.353	573.681	566.467
5.84585	629.073	573.629	566.426
5.85586	628.794	573.576	566.384
5.86587	628.514	573.524	566.343
5.87588	628.235	573.471	566.301
5.88589	627.956	573.418	566.259
5.8959	627.677	573.366	566.217
5.90591	627.398	573.313	566.175
5.91592	627.119	573.26	566.133
5.92593	626.84	573.207	566.09
5.93594	626.561	573.154	566.048
5.94595	626.282	573.101	566.006
5.95596	626.004	573.047	565.963
5.96597	625.725	572.994	565.921
5.97598	625.447	572.941	565.878
5.98599	625.168	572.887	565.835
5.996	624.89	572.833	565.792
6.00601	624.612	572.78	565.75
6.01602	624.334	572.726	565.707
6.02603	624.056	572.672	565.663
6.03604	623.778	572.618	565.62
6.04605	623.501	572.564	565.577
6.05606	623.223	572.51	565.534
6.06607	622.945	572.456	565.49
6.07608	622.668	572.402	565.447
6.08609	622.391	572.348	565.403
6.0961	622.113	572.293	565.36
6.10611	621.836	572.239	565.316
6.11612	621.559	572.184	565.272
6.12613	621.282	572.13	565.228
6.13614	621.005	572.075	565.184
6.14615	620.729	572.02	565.14
6.15616	620.452	571.965	565.096
6.16617	620.176	571.911	565.052
6.17618	619.899	571.856	565.008
6.18619	619.623	571.801	564.963
6.1962	619.347	571.745	564.919
6.20621	619.071	571.69	564.874
6.21622	618.795	571.635	564.83
6.22623	618.519	571.58	564.785
6.23624	618.243	571.524	564.741
6.24625	617.968	571.469	564.696
6.25626	617.692	571.413	564.651
6.26627	617.417	571.358	564.606
6.27628	617.141	571.302	564.561
6.28629	616.866	571.246	564.516
6.2963	616.591	571.191	564.471
6.30631	616.316	571.135	564.426
6.31632	616.042	571.079	564.38
6.32633	615.767	571.023	564.335
6.33634	615.492	570.967	564.29
6.34635	615.218	570.911	564.244
6.35636	614.943	570.854	564.199
6.36637	614.669	570.798	564.153
6.37638	614.395	570.742	564.107
6.38639	614.121	570.685	564.062
6.3964	613.847	570.629	564.016
6.40641	613.574	570.572	563.97
6.41642	613.3	570.516	563.924
6.42643	613.027	570.459	563.878
6.43644	612.753	570.403	563.832
6.44645	612.48	570.346	563.786
6.45646	612.207	570.289	563.74
6.46647	611.934	570.232	563.693
6.47648	611.661	570.175	563.647
6.48649	611.388	570.118	563.601
6.4965	611.116	570.061	563.554
6.50651	610.843	570.004	563.508
6.51652	610.571	569.947	563.461
6.52653	610.299	569.889	563.414
6.53654	610.027	569.832	563.368
6.54655	609.755	569.775	563.321
6.55656	609.483	569.717	563.274
6.56657	609.211	569.66	563.227
6.57658	608.94	569.602	563.18
6.58659	608.668	569.545	563.133
6.5966	608.397	569.487	563.086
6.60661	608.126	569.43	563.039
6.61662	607.855	569.372	562.992
6.62663	607.584	569.314	562.945
6.63664	607.313	569.256	562.898
6.64665	607.043	569.198	562.85
6.65666	606.772	569.14	562.803
6.66667	606.502	569.082	562.755
6.67668	606.232	569.024	562.708
6.68669	605.961	568.966	562.66
6.6967	605.692	568.908	562.613
6.70671	605.422	568.85	562.565
6.71672	605.152	568.791	562.517
6.72673	604.883	568.733	562.469
6.73674	604.613	568.675	562.422
6.74675	604.344	568.616	562.374
6.75676	604.075	568.558	562.326
6.76677	603.806	568.499	562.278
6.77678	603.537	568.441	562.23
6.78679	603.268	568.382	562.181
6.7968	603	568.323	562.133
6.80681	602.731	568.265	562.085
6.81682	602.463	568.206	562.037
6.82683	602.195	568.147	561.988
6.83684	601.927	568.088	561.94
6.84685	601.659	568.029	561.892
6.85686	601.392	567.97	561.843
6.86687	601.124	567.911	561.795
6.87688	600.857	567.852	561.746
6.88689	600.589	567.793	561.697
6.8969	600.322	567.734	561.649
6.90691	600.055	567.675	561.6
6.91692	599.788	567.615	561.551
6.92693	599.522	567.556	561.502
6.93694	599.255	567.497	561.454
6.94695	598.989	567.437	561.405
6.95696	598.723	567.378	561.356
6.96697	598.456	567.318	561.307
6.97698	598.191	567.259	561.258
6.98699	597.925	567.199	561.208
6.997	597.659	567.14	561.159
7.00701	597.394	567.08	561.11
7.01702	597.128	567.02	561.061
7.02703	596.863	566.961	561.011
7.03704	596.598	566.901	560.962
7.04705	596.333	566.841	560.913
7.05706	596.068	566.781	560.863
7.06707	595.804	566.721	560.814
7.07708	595.539	566.661	560.764
7.08709	595.275	566.601	560.715
7.0971	595.011	566.541	560.665
7.10711	594.747	566.481	560.615
7.11712	594.483	566.421	560.566
7.12713	594.219	566.361	560.516
7.13714	593.956	566.301	560.466
7.14715	593.692	566.241	560.416
7.15716	593.429	566.18	560.366
7.16717	593.166	566.12	560.316
7.17718	592.903	566.06	560.266
7.18719	592.64	565.999	560.216
7.1972	592.378	565.939	560.166
7.20721	592.115	565.878	560.116
7.21722	591.853	565.818	560.066
7.22723	591.591	565.757	560.016
7.23724	591.329	565.697	559.966
7.24725	591.067	565.636	559.915
7.25726	590.805	565.575	559.865
7.26727	590.543	565.515	559.815
7.27728	590.282	565.454	559.764
7.28729	590.021	565.393	559.714
7.2973	589.76	565.332	559.664
7.30731	589.499	565.272	559.613
7.31732	589.238	565.211	559.563
7.32733	588.977	565.15	559.512
7.33734	588.717	565.089	559.461
7.34735	588.457	565.028	559.411
7.35736	588.196	564.967	559.36
7.36737	587.936	564.906	559.309
7.37738	587.677	564.845	559.258
7.38739	587.417	564.784	559.208
7.3974	587.157	564.723	559.157
7.40741	586.898	564.661	559.106
7.41742	586.639	564.6	559.055
7.42743	586.38	564.539	559.004
7.43744	586.121	564.478	558.953
7.44745	585.862	564.416	558.902
7.45746	585.604	564.355	558.851
7.46747	585.345	564.294	558.8
7.47748	585.087	564.232	558.749
7.48749	584.829	564.171	558.697
7.4975	584.571	564.109	558.646
7.50751	584.313	564.048	558.595
7.51752	584.055	563.986	558.544
7.52753	583.798	563.925	558.492
7.53754	583.541	563.863	558.441
7.54755	583.284	563.801	558.39
7.55756	583.027	563.74	558.338
7.56757	582.77	563.678	558.287
7.57758	582.513	563.616	558.235
7.58759	582.257	563.555	558.184
7.5976	582	563.493	558.132
7.60761	581.744	563.431	558.081
7.61762	581.488	563.369	558.029
7.62763	581.232	563.307	557.977
7.63764	580.976	563.245	557.926
7.64765	580.721	563.183	557.874
7.65766	580.466	563.122	557.822
7.66767	580.21	563.06	557.77
7.67768	579.955	562.998	557.719
7.68769	579.7	562.935	557.667
7.6977	579.446	562.873	557.615
7.70771	579.191	562.811	557.563
7.71772	578.937	562.749	557.511
7.72773	578.682	562.687	557.459
7.73774	578.428	562.625	557.407
7.74775	578.174	562.563	557.355
7.75776	577.921	562.5	557.303
7.76777	577.667	562.438	557.251
7.77778	577.414	562.376	557.199
7.78779	577.16	562.314	557.147
7.7978	576.907	562.251	557.094
7.80781	576.654	562.189	557.042
7.81782	576.401	562.127	556.99
7.82783	576.149	562.064	556.938
7.83784	575.896	562.002	556.885
7.84785	575.644	561.939	556.833
7.85786	575.392	561.877	556.781
7.86787	575.14	561.814	556.728
7.87788	574.888	561.752	556.676
7.88789	574.637	561.689	556.623
7.8979	574.385	561.627	556.571
7.90791	574.134	561.564	556.518
7.91792	573.883	561.501	556.466
7.92793	573.632	561.439	556.413
7.93794	573.381	561.376	556.361
7.94795	573.13	561.313	556.308
7.95796	572.88	561.251	556.255
7.96797	572.629	561.188	556.203
7.97798	572.379	561.125	556.15
7.98799	572.129	561.062	556.097
7.998	571.879	560.999	556.045
8.00801	571.63	560.937	555.992
8.01802	571.38	560.874	555.939
8.02803	571.131	560.811	555.886
8.03804	570.882	560.748	555.833
8.04805	570.633	560.685	555.78
8.05806	570.384	560.622	555.727
8.06807	570.135	560.559	555.675
8.07808	569.887	560.496	555.622
8.08809	569.638	560.433	555.569
8.0981	569.39	560.37	555.516
8.10811	569.142	560.307	555.463
8.11812	568.894	560.244	555.409
8.12813	568.646	560.181	555.356
8.13814	568.399	560.118	555.303
8.14815	568.151	560.054	555.25
8.15816	567.904	559.991	555.197
8.16817	567.657	559.928	555.144
8.17818	567.41	559.865	555.091
8.18819	567.164	559.802	555.037
8.1982	566.917	559.738	554.984
8.20821	566.671	559.675	554.931
8.21822	566.424	559.612	554.878
8.22823	566.178	559.549	554.824
8.23824	565.933	559.485	554.771
8.24825	565.687	559.422	554.718
8.25826	565.441	559.359	554.664
8.26827	565.196	559.295	554.611
8.27828	564.951	559.232	554.557
8.28829	564.706	559.168	554.504
8.2983	564.461	559.105	554.45
8.30831	564.216	559.042	554.397
8.31832	563.971	558.978	554.343
8.32833	563.727	558.915	554.29
8.33834	563.483	558.851	554.236
8.34835	563.239	558.788	554.183
8.35836	562.995	558.724	554.129
8.36837	562.751	558.661	554.075
8.37838	562.508	558.597	554.022
8.38839	562.264	558.533	553.968
8.3984	562.021	558.47	553.914
8.40841	561.778	558.406	553.861
8.41842	561.535	558.342	553.807
8.42843	561.292	558.279	553.753
8.43844	561.05	558.215	553.699
8.44845	560.807	558.151	553.645
8.45846	560.565	558.088	553.592
8.46847	560.323	558.024	553.538
8.47848	560.081	557.96	553.484
8.48849	559.839	557.897	553.43
8.4985	559.598	557.833	553.376
8.50851	559.356	557.769	553.322
8.51852	559.115	557.705	553.268
8.52853	558.874	557.641	553.214
8.53854	558.633	557.578	553.16
8.54855	558.392	557.514	553.106
8.55856	558.152	557.45	553.052
8.56857	557.911	557.386	552.998
8.57858	557.671	557.322	552.944
8.58859	557.431	557.258	552.89
8.5986	557.191	557.194	552.836
8.60861	556.951	557.13	552.782
8.61862	556.711	557.066	552.728
8.62863	556.472	557.002	552.674
8.63864	556.233	556.938	552.62
8.64865	555.994	556.874	552.565
8.65866	555.755	556.81	552.511
8.66867	555.516	556.746	552.457
8.67868	555.277	556.682	552.403
8.68869	555.039	556.618	552.348
8.6987	554.801	556.554	552.294
8.70871	554.562	556.49	552.24
8.71872	554.325	556.426	552.186
8.72873	554.087	556.362	552.131
8.73874	553.849	556.298	552.077
8.74875	553.612	556.234	552.023
8.75876	553.374	556.17	551.968
8.76877	553.137	556.106	551.914
8.77878	552.9	556.041	551.859
8.78879	552.664	555.977	551.805
8.7988	552.427	555.913	551.751
8.80881	552.19	555.849	551.696
8.81882	551.954	555.785	551.642
8.82883	551.718	555.72	551.587
8.83884	551.482	555.656	551.533
8.84885	551.246	555.592	551.478
8.85886	551.011	555.528	551.424
8.86887	550.775	555.463	551.369
8.87888	550.54	555.399	551.314
8.88889	550.305	555.335	551.26
8.8989	550.07	555.271	551.205
8.90891	549.835	555.206	551.151
8.91892	549.6	555.142	551.096
8.92893	549.366	555.078	551.041
8.93894	549.131	555.013	550.987
8.94895	548.897	554.949	550.932
8.95896	548.663	554.884	550.877
8.96897	548.429	554.82	550.823
8.97898	548.196	554.756	550.768
8.98899	547.962	554.691	550.713
8.999	547.729	554.627	550.659
9.00901	547.496	554.562	550.604
9.01902	547.263	554.498	550.549
9.02903	547.03	554.434	550.494
9.03904	546.797	554.369	550.439
9.04905	546.565	554.305	550.385
9.05906	546.332	554.24	550.33
9.06907	546.1	554.176	550.275
9.07908	545.868	554.111	550.22
9.08909	545.636	554.047	550.165
9.0991	545.404	553.982	550.11
9.10911	545.173	553.918	550.055
9.11912	544.942	553.853	550.001
9.12913	544.71	553.789	549.946
9.13914	544.479	553.724	549.891
9.14915	544.248	553.66	549.836
9.15916	544.018	553.595	549.781
9.16917	543.787	553.53	549.726
9.17918	543.557	553.466	549.671
9.18919	543.327	553.401	549.616
9.1992	543.096	553.337	549.561
9.20921	542.867	553.272	549.506
9.21922	542.637	553.208	549.451
9.22923	542.407	553.143	549.396
9.23924	542.178	553.078	549.341
9.24925	541.949	553.014	549.286
9.25926	541.719	552.949	549.23
9.26927	541.49	552.884	549.175
9.27928	541.262	552.82	549.12
9.28929	541.033	552.755	549.065
9.2993	540.805	552.69	549.01
9.30931	540.576	552.626	548.955
9.31932	540.348	552.561	548.9
9.32933	540.12	552.496	548.845
9.33934	539.893	552.432	548.789
9.34935	539.665	552.367	548.734
9.35936	539.437	552.302	548.679
9.36937	539.21	552.237	548.624
9.37938	538.983	552.173	548.569
9.38939	538.756	552.108	548.513
9.3994	538.529	552.043	548.458
9.40941	538.302	551.978	548.403
9.41942	538.076	551.914	548.348
9.42943	537.85	551.849	548.292
9.43944	537.623	551.784	548.237
9.44945	537.397	551.719	548.182
9.45946	537.172	551.655	548.126
9.46947	536.946	551.59	548.071
9.47948	536.72	551.525	548.016
9.48949	536.495	551.46	547.96
9.4995	536.27	551.395	547.905
9.50951	536.045	551.331	547.85
9.51952	535.82	551.266	547.794
9.52953	535.595	551.201	547.739
9.53954	535.37	551.136	547.684
9.54955	535.146	551.071	547.628
9.55956	534.922	551.006	547.573
9.56957	534.698	550.942	547.517
9.57958	534.474	550.877	547.462
9.58959	534.25	550.812	547.407
9.5996	534.026	550.747	547.351
9.60961	533.803	550.682	547.296
9.61962	533.58	550.617	547.24
9.62963	533.357	550.552	547.185
9.63964	533.134	550.488	547.129
9.64965	532.911	550.423	547.074
9.65966	532.688	550.358	547.018
9.66967	532.466	550.293	546.963
9.67968	532.243	550.228	546.907
9.68969	532.021	550.163	546.852
9.6997	531.799	550.098	546.796
9.70971	531.577	550.033	546.741
9.71972	531.356	549.968	546.685
9.72973	531.134	549.903	546.629
9.73974	530.913	549.838	546.574
9.74975	530.691	549.774	546.518
9.75976	530.47	549.709	546.463
9.76977	530.249	549.644	546.407
9.77978	530.029	549.579	546.352
9.78979	529.808	549.514	546.296
9.7998	529.588	549.449	546.24
9.80981	529.367	549.384	546.185
9.81982	529.147	549.319	546.129
9.82983	528.927	549.254	546.073
9.83984	528.708	549.189	546.018
9.84985	528.488	549.124	545.962
9.85986	528.268	549.059	545.907
9.86987	528.049	548.994	545.851
9.87988	527.83	548.929	545.795
9.88989	527.611	548.864	545.739
9.8999	527.392	548.799	545.684
9.90991	527.173	548.734	545.628
9.91992	526.955	548.669	545.572
9.92993	526.736	548.604	545.517
9.93994	526.518	548.539	545.461
9.94995	526.3	548.474	545.405
9.95996	526.082	548.409	545.35
9.96997	525.865	548.344	545.294
9.97998	525.647	548.279	545.238
9.98999	525.43	548.214	545.182
10	525.212	548.149	545.127
